# Supplementary material for: Brugia malayi and other filarial parasite species in animals in areas endemic for lymphatic filariasis in Belitung District, Indonesia
Source: PLoS Negl Trop Dis. 2025 Oct 7;19(10):e0013593. doi: 10.1371/journal.pntd.0013593 (PMC12503295; doi:10.1371/journal.pntd.0013593)
Supplement: S1 Table — (XLSX) [file pntd.0013593.s001.xlsx]

## Sheet: S1 Table
S1 Table: Metadata, microscopy, qPCR and agreement results between morphology (Mo) and quantitative PCR (qPCR) per individual animal										Microscopy results Mf density and identificatiom		qPCR results				AGREEMENT Mo vs. qPCR
ID_sample	Host	Sex	Habitat	community health center	village	sub-village	neighborhood association	community association	GPS	Mf/mL	Species	pan-filarial	B.malayi	B.pahangi	D.immitis
620081	Cat	Male	Pet	Simpang Rusa	Lassar	Dudat	12	06	NA	0	NA	NEGATIVE	NEGATIVE	NEGATIVE	NEGATIVE	yes
620262	Cat	Female	Pet	Simpang Rusa	Lassar	Dudat	14	07	NA	0	NA	NEGATIVE	NEGATIVE	NEGATIVE	NEGATIVE	yes
620385	Cat	Female	Pet	Simpang Rusa	Lassar	Dudat	14	07	NA	0	NA	NEGATIVE	NEGATIVE	NEGATIVE	NEGATIVE	yes
620389	Cat	Male	Pet	Simpang Rusa	Lassar	Batumana	15	08	NA	0	NA	NEGATIVE	NEGATIVE	NEGATIVE	NEGATIVE	yes
620390	Cat	Male	Pet	Simpang Rusa	Lassar	Batumana	15	08	NA	0	NA	NEGATIVE	NEGATIVE	NEGATIVE	NEGATIVE	yes
620391	Cat	Male	Pet	Simpang Rusa	Lassar	Batumana	15	08	NA	0	NA	NEGATIVE	NEGATIVE	NEGATIVE	NEGATIVE	yes
620392	Cat	Female	Pet	Simpang Rusa	Lassar	Batumana	16	08	NA	0	NA	NEGATIVE	NEGATIVE	NEGATIVE	NEGATIVE	yes
620393	Cat	Male	Pet	Simpang Rusa	Lassar	Tungkup	09	04	NA	0	NA	NEGATIVE	NEGATIVE	NEGATIVE	NEGATIVE	yes
620394	Cat	Female	Wild	Selat Nasik	Petaling	Petaling	03	02	NA	0	NA	NEGATIVE	NEGATIVE	NEGATIVE	NEGATIVE	yes
620395	Cat	Male	Pet	Simpang Rusa	Lassar	Ulim	11	05	NA	0	NA	NEGATIVE	NEGATIVE	NEGATIVE	NEGATIVE	yes
620396	Cat	Female	Pet	Simpang Rusa	Lassar	Ulim	11	05	NA	0	NA	NEGATIVE	NEGATIVE	NEGATIVE	NEGATIVE	yes
620399	Cat	Female	Pet	Simpang Rusa	Lassar	Batumana	15	08	NA	0	NA	NEGATIVE	NEGATIVE	NEGATIVE	NEGATIVE	yes
620400	Cat	Female	Pet	Simpang Rusa	Lassar	Ulim	11	05	NA	0	NA	NEGATIVE	NEGATIVE	NEGATIVE	NEGATIVE	yes
620401	Dog	Male	Pet	Simpang Rusa	Lassar	Ulim	11	05	NA	0	NA	POSITIVE	NEGATIVE	NEGATIVE	NEGATIVE	no
620402	Cat	Male	Pet	Simpang Rusa	Lassar	Batumana	15	08	NA	0	NA	NEGATIVE	NEGATIVE	NEGATIVE	NEGATIVE	yes
620403	Cat	Female	Pet	Simpang Rusa	Lassar	Batumana	15	08	NA	0	NA	NEGATIVE	NEGATIVE	NEGATIVE	NEGATIVE	yes
620404	Cat	Female	Pet	Simpang Rusa	Lassar	Batumana	15	08	NA	0	NA	NEGATIVE	NEGATIVE	NEGATIVE	NEGATIVE	yes
620405	Cat	Female	Pet	Simpang Rusa	Lassar	Batumana	16	08	NA	0	NA	NEGATIVE	NEGATIVE	NEGATIVE	NEGATIVE	yes
620406	Cat	Female	Pet	Simpang Rusa	Lassar	Batumana	16	08	NA	0	NA	NEGATIVE	NEGATIVE	NEGATIVE	NEGATIVE	yes
620407	Cat	Female	Pet	Simpang Rusa	Lassar	Batumana	16	08	NA	0	NA	NEGATIVE	NEGATIVE	NEGATIVE	NEGATIVE	yes
620408	Cat	Female	Pet	Simpang Rusa	Lassar	Batumana	16	08	NA	0	NA	NEGATIVE	NEGATIVE	NEGATIVE	NEGATIVE	yes
620622	Cat	Male	Pet	Simpang Rusa	Kembiri	Air Gede	13	07	NA	0	NA	NEGATIVE	NEGATIVE	NEGATIVE	NEGATIVE	yes
620663	Cat	Female	Pet	Selat Nasik	Petaling	Petaling	04	02	NA	0	NA	NEGATIVE	NEGATIVE	NEGATIVE	NEGATIVE	yes
620672	Cat	Male	Pet	Selat Nasik	Selat Nasik	Selat Nasik	07	02	NA	0	NA	NEGATIVE	NEGATIVE	NEGATIVE	NEGATIVE	yes
620673	Cat	Female	Pet	Simpang Rusa	Lassar	Batumana	16	08	NA	0	NA	NEGATIVE	NEGATIVE	NEGATIVE	NEGATIVE	yes
620674	Dog	Female	Wild	Selat Nasik	Selat Nasik	Selat Nasik	11	04	NA	49.998	Dirofilaria immitis	POSITIVE	NEGATIVE	NEGATIVE	POSITIVE	yes
620675	Cat	Female	Pet	Simpang Rusa	Lassar	Batumana	16	08	NA	0	NA	NEGATIVE	NEGATIVE	NEGATIVE	NEGATIVE	yes
620676	Cat	Female	Pet	Simpang Rusa	Lassar	Ulim	11	05	NA	0	NA	NEGATIVE	NEGATIVE	NEGATIVE	NEGATIVE	yes
620677	Dog	Male	Wild	Selat Nasik	Selat Nasik	Selat Nasik	10	04	NA	166.66	Brugia pahangi	POSITIVE	NEGATIVE	POSITIVE	NEGATIVE	yes
620678	Cat	Male	Pet	Simpang Rusa	Lassar	Ulim	11	05	NA	0	NA	NEGATIVE	NEGATIVE	NEGATIVE	NEGATIVE	yes
620679	Dog	Female	Wild	Selat Nasik	Selat Nasik	Selat Nasik	10	04	NA	0	NA	NEGATIVE	NEGATIVE	NEGATIVE	NEGATIVE	yes
620680	Cat	Female	Pet	Selat Nasik	Suak Gual	Suak Gual	07	02	NA	0	NA	NEGATIVE	NEGATIVE	NEGATIVE	NEGATIVE	yes
620681	Dog	Male	Pet	Simpang Rusa	Lassar	Batumana	16	08	NA	0	NA	NEGATIVE	NEGATIVE	NEGATIVE	NEGATIVE	yes
620682	Dog	Male	Wild	Simpang Rusa	Lassar	Batumana	15	08	NA	0	NA	POSITIVE	NEGATIVE	NEGATIVE	NEGATIVE	no
620684	Dog	Female	Wild	Selat Nasik	Selat Nasik	Selat Nasik	12	04	NA	0	NA	NEGATIVE	NEGATIVE	NEGATIVE	NEGATIVE	yes
620685	Cat	Female	Pet	Simpang Rusa	Lassar	Batumana	15	08	NA	0	NA	NEGATIVE	NEGATIVE	NEGATIVE	NEGATIVE	yes
620686	Cat	Female	Pet	Simpang Rusa	Lassar	Batumana	15	08	NA	0	NA	NEGATIVE	NEGATIVE	NEGATIVE	NEGATIVE	yes
620687	Dog	Male	Pet	Simpang Rusa	Lassar	Batumana	16	08	NA	5633.11	Dirofilaria immitis	POSITIVE	NEGATIVE	NEGATIVE	POSITIVE	yes
620688	Cat	Male	Pet	Selat Nasik	Selat Nasik	Selat Nasik	11	04	NA	0	NA	NEGATIVE	NEGATIVE	NEGATIVE	NEGATIVE	yes
620689	Cat	Male	Pet	Selat Nasik	Selat Nasik	Selat Nasik	11	04	NA	0	NA	NEGATIVE	NEGATIVE	NEGATIVE	NEGATIVE	yes
620690	Dog	Male	Pet	Selat Nasik	Selat Nasik	Selat Nasik	11	04	NA	0	NA	POSITIVE	NEGATIVE	NEGATIVE	NEGATIVE	no
620691	Dog	Female	Pet	Selat Nasik	Selat Nasik	Selat Nasik	11	04	NA	0	NA	NEGATIVE	NEGATIVE	NEGATIVE	NEGATIVE	yes
620692	Cat	Male	Pet	Selat Nasik	Selat Nasik	Selat Nasik	11	04	NA	966.628	Brugia pahangi	POSITIVE	NEGATIVE	POSITIVE	NEGATIVE	yes
620693	Dog	Female	Pet	Simpang Rusa	Kembiri	Kembiri	06	03	NA	0	NA	NEGATIVE	NEGATIVE	NEGATIVE	NEGATIVE	yes
620694	Dog	Female	Wild	Simpang Rusa	Kembiri	Kembiri	01	01	NA	0	NA	POSITIVE	NEGATIVE	NEGATIVE	NEGATIVE	no
620695	Dog	Female	Pet	Simpang Rusa	Kembiri	Kembiri	18	05	NA	0	NA	NEGATIVE	NEGATIVE	NEGATIVE	NEGATIVE	yes
620696	Dog	Male	Pet	Simpang Rusa	Lassar	Batumana	16	08	NA	0	NA	NEGATIVE	NEGATIVE	NEGATIVE	NEGATIVE	yes
620697	Dog	Male	Pet	Simpang Rusa	Lassar	Batumana	16	08	NA	0	NA	NEGATIVE	NEGATIVE	NEGATIVE	NEGATIVE	yes
620713	Cat	Male	Pet	Simpang Rusa	Lassar	Ulim	11	05	NA	0	NA	NEGATIVE	NEGATIVE	NEGATIVE	NEGATIVE	yes
620714	Dog	Male	Wild	Selat Nasik	Selat Nasik	Selat Nasik	12	04	NA	1066.62	Brugia pahangi	POSITIVE	NEGATIVE	POSITIVE	NEGATIVE	yes
620715	Cat	Female	Pet	Simpang Rusa	Lassar	Ulim	11	05	NA	0	NA	NEGATIVE	NEGATIVE	NEGATIVE	NEGATIVE	yes
620716	Cat	Female	Pet	Simpang Rusa	Lassar	Ulim	11	05	NA	0	NA	NEGATIVE	NEGATIVE	NEGATIVE	NEGATIVE	yes
620717	Cat	Male	Pet	Simpang Rusa	Lassar	Ulim	11	05	NA	0	NA	NEGATIVE	NEGATIVE	NEGATIVE	NEGATIVE	yes
620718	Cat	Female	Pet	Simpang Rusa	Lassar	Ulim	11	05	NA	0	NA	NEGATIVE	NEGATIVE	NEGATIVE	NEGATIVE	yes
620719	Cat	Female	Pet	Simpang Rusa	Lassar	Ulim	11	05	NA	0	NA	NEGATIVE	NEGATIVE	NEGATIVE	NEGATIVE	yes
620720	Cat	Female	Pet	Simpang Rusa	Lassar	Tungkup	08	04	NA	0	NA	NEGATIVE	NEGATIVE	NEGATIVE	NEGATIVE	yes
620721	Cat	Female	Pet	Simpang Rusa	Lassar	Tungkup	08	04	NA	0	NA	NEGATIVE	NEGATIVE	NEGATIVE	NEGATIVE	yes
620722	Dog	Female	Pet	Simpang Rusa	Lassar	Tungkup	08	04	NA	35248.6	Dirofilaria immitis	POSITIVE	NEGATIVE	NEGATIVE	POSITIVE	yes
620723	Cat	Female	Pet	Simpang Rusa	Lassar	Tungkup	08	04	NA	0	NA	NEGATIVE	NEGATIVE	NEGATIVE	NEGATIVE	yes
620724	Dog	Male	Wild	Selat Nasik	Selat Nasik	Selat Nasik	12	04	NA	300 and 100	Brugia malayi, Dirofilaria immitis	POSITIVE	NEGATIVE	POSITIVE	POSITIVE	no
620725	Dog	Male	Wild	Selat Nasik	Selat Nasik	Selat Nasik	12	04	NA	83330	Dirofilaria immitis	POSITIVE	NEGATIVE	NEGATIVE	POSITIVE	yes
620726	Cat	Male	Pet	Simpang Rusa	Lassar	Tungkup	08	04	NA	0	NA	NEGATIVE	NEGATIVE	NEGATIVE	NEGATIVE	yes
620727	Cat	Female	Pet	Simpang Rusa	Lassar	Tungkup	08	04	NA	0	NA	NEGATIVE	NEGATIVE	NEGATIVE	NEGATIVE	yes
620728	Cat	Female	Pet	Simpang Rusa	Lassar	Tungkup	08	04	NA	0	NA	NEGATIVE	NEGATIVE	NEGATIVE	NEGATIVE	yes
620729	Cat	Female	Pet	Simpang Rusa	Lassar	Tungkup	08	04	NA	0	NA	NEGATIVE	NEGATIVE	NEGATIVE	NEGATIVE	yes
620730	Cat	Male	Pet	Simpang Rusa	Lassar	Tungkup	08	04	NA	0	NA	NEGATIVE	NEGATIVE	NEGATIVE	NEGATIVE	yes
620731	Cat	Male	Pet	Simpang Rusa	Lassar	Tungkup	08	04	NA	0	NA	NEGATIVE	NEGATIVE	NEGATIVE	NEGATIVE	yes
620732	Cat	Male	Pet	Simpang Rusa	Lassar	Tungkup	07	04	NA	0	NA	NEGATIVE	NEGATIVE	NEGATIVE	NEGATIVE	yes
620733	Cat	Female	Pet	Simpang Rusa	Lassar	Tungkup	07	04	NA	0	NA	NEGATIVE	NEGATIVE	NEGATIVE	NEGATIVE	yes
620734	Cat	Female	Pet	Simpang Rusa	Lassar	Tungkup	07	04	NA	0	NA	NEGATIVE	NEGATIVE	NEGATIVE	NEGATIVE	yes
620735	Cat	Male	Pet	Simpang Rusa	Lassar	Tungkup	07	04	NA	0	NA	NEGATIVE	NEGATIVE	NEGATIVE	NEGATIVE	yes
620736	Cat	Male	Pet	Simpang Rusa	Lassar	Tungkup	07	04	NA	0	NA	NEGATIVE	NEGATIVE	NEGATIVE	NEGATIVE	yes
620737	Cat	Female	Pet	Simpang Rusa	Lassar	Tungkup	07	04	NA	0	NA	NEGATIVE	NEGATIVE	NEGATIVE	NEGATIVE	yes
620738	Cat	Female	Pet	Simpang Rusa	Lassar	Tungkup	07	04	NA	0	NA	NEGATIVE	NEGATIVE	NEGATIVE	NEGATIVE	yes
620739	Cat	Female	Pet	Simpang Rusa	Lassar	Tungkup	07	04	NA	0	NA	NEGATIVE	NEGATIVE	NEGATIVE	NEGATIVE	yes
620741	Dog	Male	Wild	Selat Nasik	Selat Nasik	Selat Nasik	12	04	NA	0	NA	POSITIVE	NEGATIVE	NEGATIVE	NEGATIVE	no
620742	Cat	Female	Pet	Simpang Rusa	Lassar	Tungkup	07	04	NA	0	NA	NEGATIVE	NEGATIVE	NEGATIVE	NEGATIVE	yes
620743	Cat	Male	Pet	Simpang Rusa	Lassar	Tungkup	07	04	NA	99.996	Brugia malayi	POSITIVE	POSITIVE	NEGATIVE	NEGATIVE	yes
620744	Dog	Female	Pet	Selat Nasik	Selat Nasik	Selat Nasik	11	04	NA	133.328	Dirofilaria immitis	POSITIVE	NEGATIVE	NEGATIVE	POSITIVE	yes
620746	Cat	Female	Pet	Simpang Rusa	Lassar	Batumana	16	08	NA	0	NA	NEGATIVE	NEGATIVE	NEGATIVE	NEGATIVE	yes
620747	Cat	Female	Pet	Simpang Rusa	Lassar	Batumana	16	08	NA	0	NA	NEGATIVE	NEGATIVE	NEGATIVE	NEGATIVE	yes
620749	Cat	Female	Pet	Simpang Rusa	Lassar	Batumana	16	08	NA	0	NA	NEGATIVE	NEGATIVE	NEGATIVE	NEGATIVE	yes
620750	Cat	Female	Pet	Simpang Rusa	Lassar	Batumana	16	08	NA	0	NA	NEGATIVE	NEGATIVE	NEGATIVE	NEGATIVE	yes
620751	Cat	Female	Pet	Simpang Rusa	Lassar	Batumana	16	08	NA	0	NA	NEGATIVE	NEGATIVE	NEGATIVE	NEGATIVE	yes
620752	Cat	Male	Pet	Simpang Rusa	Lassar	Batumana	15	08	NA	0	NA	NEGATIVE	NEGATIVE	NEGATIVE	NEGATIVE	yes
620753	Cat	Male	Pet	Simpang Rusa	Lassar	Batumana	15	08	NA	0	NA	NEGATIVE	NEGATIVE	NEGATIVE	NEGATIVE	yes
620810	Cat	Male	Pet	Selat Nasik	Selat Nasik	Selat Nasik	11	04	NA	0	NA	NEGATIVE	NEGATIVE	NEGATIVE	NEGATIVE	yes
620811	Cat	Female	Pet	Selat Nasik	Selat Nasik	Selat Nasik	11	04	NA	0	NA	NEGATIVE	NEGATIVE	NEGATIVE	NEGATIVE	yes
620813	Cat	Male	Pet	Selat Nasik	Selat Nasik	Selat Nasik	12	04	NA	0	NA	NEGATIVE	NEGATIVE	NEGATIVE	NEGATIVE	yes
620815	Cat	Female	Wild	Selat Nasik	Selat Nasik	Selat Nasik	10	04	NA	0	NA	NEGATIVE	NEGATIVE	NEGATIVE	NEGATIVE	yes
620824	Cat	Male	Pet	Simpang Rusa	Kembiri	Air Gede	14	07	NA	0	NA	NEGATIVE	NEGATIVE	NEGATIVE	NEGATIVE	yes
620827	Cat	Female	Pet	Simpang Rusa	Kembiri	Air Gede	14	07	NA	0	NA	NEGATIVE	NEGATIVE	NEGATIVE	NEGATIVE	yes
620832	Cat	Female	Pet	Simpang Rusa	Kembiri	Air Gede	10	06	NA	0	NA	NEGATIVE	NEGATIVE	NEGATIVE	NEGATIVE	yes
620833	Cat	Male	Pet	Simpang Rusa	Kembiri	Air Gede	16	09	NA	0	NA	NEGATIVE	NEGATIVE	NEGATIVE	NEGATIVE	yes
620836	Cat	Male	Pet	Selat Nasik	Selat Nasik	Selat Nasik	11	04	NA	199.992	Brugia pahangi	POSITIVE	NEGATIVE	POSITIVE	NEGATIVE	yes
620838	Cat	Male	Pet	Simpang Rusa	Lassar	Dudat	12	06	NA	0	NA	NEGATIVE	NEGATIVE	NEGATIVE	NEGATIVE	yes
620839	Cat	Female	Pet	Simpang Rusa	Kembiri	Air Gede	13	07	NA	0	NA	NEGATIVE	NEGATIVE	NEGATIVE	NEGATIVE	yes
620840	Cat	Female	Pet	Simpang Rusa	Kembiri	Air Gede	13	07	NA	0	NA	NEGATIVE	NEGATIVE	NEGATIVE	NEGATIVE	yes
620843	Cat	Male	Pet	Simpang Rusa	Kembiri	Air Gede	17	09	NA	0	NA	NEGATIVE	NEGATIVE	NEGATIVE	NEGATIVE	yes
620844	Cat	Male	Pet	Simpang Rusa	Kembiri	Air Gede	14	07	NA	0	NA	NEGATIVE	NEGATIVE	NEGATIVE	NEGATIVE	yes
620893	Cat	Male	Pet	Simpang Rusa	Lassar	Tungkup	09	04	NA	0	NA	NEGATIVE	NEGATIVE	NEGATIVE	NEGATIVE	yes
620948	Cat	Male	Pet	Simpang Rusa	Lassar	Tungkup	09	04	NA	0	NA	NEGATIVE	NEGATIVE	NEGATIVE	NEGATIVE	yes
620956	Cat	Female	Pet	Simpang Rusa	Lassar	Dudat	14	07	NA	0	NA	NEGATIVE	NEGATIVE	NEGATIVE	NEGATIVE	yes
621124	Dog	Male	Pet	Selat Nasik	Selat Nasik	Selat Nasik	11	04	NA	0	NA	NEGATIVE	NEGATIVE	NEGATIVE	NEGATIVE	yes
621127	Cat	Male	Pet	Simpang Rusa	Lassar	Ulim	11	05	NA	0	NA	NEGATIVE	NEGATIVE	NEGATIVE	NEGATIVE	yes
621151	Cat	Male	Pet	Simpang Rusa	Kembiri	Kembiri	06	03	NA	0	NA	NEGATIVE	NEGATIVE	NEGATIVE	NEGATIVE	yes
621152	Cat	Female	Pet	Simpang Rusa	Kembiri	Kembiri	05	03	NA	0	NA	NEGATIVE	NEGATIVE	NEGATIVE	NEGATIVE	yes
621153	Cat	Female	Pet	Simpang Rusa	Kembiri	Kembiri	06	03	NA	0	NA	NEGATIVE	NEGATIVE	NEGATIVE	NEGATIVE	yes
621154	Cat	Female	Pet	Simpang Rusa	Kembiri	Kembiri	02	02	NA	0	NA	NEGATIVE	NEGATIVE	NEGATIVE	NEGATIVE	yes
621155	Cat	Female	Pet	Simpang Rusa	Kembiri	Kembiri	02	02	NA	0	NA	NEGATIVE	NEGATIVE	NEGATIVE	NEGATIVE	yes
621156	Cat	Female	Pet	Simpang Rusa	Kembiri	Kembiri	18	05	NA	0	NA	NEGATIVE	NEGATIVE	NEGATIVE	NEGATIVE	yes
621157	Cat	Female	Pet	Simpang Rusa	Kembiri	Kembiri	05	03	NA	0	NA	NEGATIVE	NEGATIVE	NEGATIVE	NEGATIVE	yes
621158	Cat	Female	Pet	Simpang Rusa	Kembiri	Kembiri	18	05	NA	0	NA	NEGATIVE	NEGATIVE	NEGATIVE	NEGATIVE	yes
621159	Cat	Male	Pet	Simpang Rusa	Kembiri	Kembiri	19	05	NA	0	NA	NEGATIVE	NEGATIVE	NEGATIVE	NEGATIVE	yes
621160	Cat	Female	Pet	Simpang Rusa	Kembiri	Kembiri	19	05	NA	0	NA	NEGATIVE	NEGATIVE	NEGATIVE	NEGATIVE	yes
621161	Cat	Male	Pet	Simpang Rusa	Kembiri	Kembiri	09	05	NA	0	NA	NEGATIVE	NEGATIVE	NEGATIVE	NEGATIVE	yes
621162	Cat	Female	Pet	Simpang Rusa	Lassar	Lassar	01	01	NA	0	NA	NEGATIVE	NEGATIVE	NEGATIVE	NEGATIVE	yes
621163	Cat	Female	Pet	Simpang Rusa	Lassar	Lassar	02	01	NA	0	NA	NEGATIVE	NEGATIVE	NEGATIVE	NEGATIVE	yes
621164	Cat	Female	Pet	Simpang Rusa	Lassar	Lassar	02	01	NA	0	NA	NEGATIVE	NEGATIVE	NEGATIVE	NEGATIVE	yes
621165	Cat	Female	Pet	Simpang Rusa	Lassar	Lassar	02	01	NA	0	NA	NEGATIVE	NEGATIVE	NEGATIVE	NEGATIVE	yes
621166	Cat	Male	Wild	Simpang Rusa	Lassar	Lassar	02	01	NA	0	NA	POSITIVE	POSITIVE	NEGATIVE	NEGATIVE	no
621167	Cat	Female	Pet	Simpang Rusa	Lassar	Dudat	13	06	NA	0	NA	NEGATIVE	NEGATIVE	NEGATIVE	NEGATIVE	yes
621168	Cat	Female	Pet	Simpang Rusa	Lassar	Dudat	13	06	NA	0	NA	NEGATIVE	NEGATIVE	NEGATIVE	NEGATIVE	yes
621169	Cat	Female	Pet	Simpang Rusa	Lassar	Dudat	13	06	NA	0	NA	NEGATIVE	NEGATIVE	NEGATIVE	NEGATIVE	yes
621170	Cat	Male	Pet	Simpang Rusa	Lassar	Dudat	13	06	NA	0	NA	NEGATIVE	NEGATIVE	NEGATIVE	NEGATIVE	yes
621171	Cat	Male	Pet	Simpang Rusa	Lassar	Dudat	13	06	NA	0	NA	NEGATIVE	NEGATIVE	NEGATIVE	NEGATIVE	yes
621172	Cat	Male	Pet	Simpang Rusa	Lassar	Dudat	13	06	NA	0	NA	NEGATIVE	NEGATIVE	NEGATIVE	NEGATIVE	yes
621173	Cat	Male	Pet	Simpang Rusa	Lassar	Dudat	13	06	NA	0	NA	NEGATIVE	NEGATIVE	NEGATIVE	NEGATIVE	yes
621174	Cat	Male	Pet	Simpang Rusa	Lassar	Dudat	12	06	NA	0	NA	NEGATIVE	NEGATIVE	NEGATIVE	NEGATIVE	yes
621175	Cat	Female	Pet	Simpang Rusa	Lassar	Dudat	12	06	NA	0	NA	NEGATIVE	NEGATIVE	NEGATIVE	NEGATIVE	yes
621176	Cat	Female	Pet	Simpang Rusa	Kembiri	Kembiri	09	05	NA	0	NA	NEGATIVE	NEGATIVE	NEGATIVE	NEGATIVE	yes
621177	Cat	Male	Pet	Simpang Rusa	Kembiri	Kembiri	02	02	NA	0	NA	NEGATIVE	NEGATIVE	NEGATIVE	NEGATIVE	yes
621178	Cat	Male	Pet	Simpang Rusa	Kembiri	Kembiri	06	03	NA	0	NA	NEGATIVE	NEGATIVE	NEGATIVE	NEGATIVE	yes
621179	Cat	Female	Pet	Simpang Rusa	Kembiri	Kembiri	05	03	NA	0	NA	NEGATIVE	NEGATIVE	NEGATIVE	NEGATIVE	yes
621180	Cat	Female	Pet	Simpang Rusa	Kembiri	Kembiri	05	03	NA	0	NA	NEGATIVE	NEGATIVE	NEGATIVE	NEGATIVE	yes
621181	Cat	Male	Pet	Simpang Rusa	Kembiri	Kembiri	08	04	NA	0	NA	NEGATIVE	NEGATIVE	NEGATIVE	NEGATIVE	yes
621182	Cat	Female	Pet	Simpang Rusa	Kembiri	Kembiri	06	03	NA	0	NA	NEGATIVE	NEGATIVE	NEGATIVE	NEGATIVE	yes
621183	Cat	Male	Pet	Simpang Rusa	Kembiri	Kembiri	05	03	NA	0	NA	NEGATIVE	NEGATIVE	NEGATIVE	NEGATIVE	yes
621185	Dog	Female	Pet	Simpang Rusa	Kembiri	Kembiri	06	03	NA	0	NA	POSITIVE	NEGATIVE	NEGATIVE	POSITIVE	no
621368	Cat	Female	Pet	Simpang Rusa	Lassar	Air Batu	06	03	NA	0	NA	NEGATIVE	NEGATIVE	NEGATIVE	NEGATIVE	yes
621369	Cat	Male	Pet	Simpang Rusa	Lassar	Air Batu	06	03	NA	0	NA	NEGATIVE	NEGATIVE	NEGATIVE	NEGATIVE	yes
621370	Cat	Female	Pet	Simpang Rusa	Lassar	Air Batu	06	03	NA	0	NA	NEGATIVE	NEGATIVE	NEGATIVE	NEGATIVE	yes
621372	Cat	Male	Pet	Simpang Rusa	Lassar	Air Batu	06	03	NA	0	NA	NEGATIVE	NEGATIVE	NEGATIVE	NEGATIVE	yes
621373	Cat	Male	Pet	Simpang Rusa	Lassar	Air Batu	06	03	NA	0	NA	NEGATIVE	NEGATIVE	NEGATIVE	NEGATIVE	yes
621374	Cat	Male	Pet	Simpang Rusa	Lassar	Air Batu	05	03	NA	0	NA	NEGATIVE	NEGATIVE	NEGATIVE	NEGATIVE	yes
621395	Dog	Male	Pet	Selat Nasik	Selat Nasik	Selat Nasik	07	02	NA	14716.1	Dirofilaria immitis	POSITIVE	NEGATIVE	NEGATIVE	POSITIVE	yes
621397	Cat	Male	Pet	Selat Nasik	Petaling	Petaling	03	02	NA	0	NA	NEGATIVE	NEGATIVE	NEGATIVE	NEGATIVE	yes
621406	Cat	Male	Wild	Selat Nasik	Petaling	Petaling	01	01	NA	1049.96	Brugia malayi	POSITIVE	POSITIVE	NEGATIVE	NEGATIVE	yes
621413	Cat	Female	Pet	Selat Nasik	Petaling	Petaling	01	01	NA	0	NA	NEGATIVE	NEGATIVE	NEGATIVE	NEGATIVE	yes
621779	Cat	Female	Pet	Simpang Rusa	Kembiri	Air Gede	14	07	NA	0	NA	NEGATIVE	NEGATIVE	NEGATIVE	NEGATIVE	yes
621784	Cat	Male	Pet	Simpang Rusa	Kembiri	Air Gede	16	09	NA	0	NA	NEGATIVE	NEGATIVE	NEGATIVE	NEGATIVE	yes
621787	Cat	Female	Pet	Simpang Rusa	Kembiri	Air Gede	12	06	NA	0	NA	NEGATIVE	NEGATIVE	NEGATIVE	NEGATIVE	yes
621791	Cat	Male	Pet	Simpang Rusa	Kembiri	Air Gede	13	07	NA	0	NA	NEGATIVE	NEGATIVE	NEGATIVE	NEGATIVE	yes
621793	Cat	Male	Pet	Simpang Rusa	Kembiri	Air Gede	14	07	NA	0	NA	NEGATIVE	NEGATIVE	NEGATIVE	NEGATIVE	yes
621813	Cat	Female	Pet	Selat Nasik	Petaling	Petaling	01	01	NA	0	NA	NEGATIVE	NEGATIVE	NEGATIVE	NEGATIVE	yes
622030	Cat	Male	Pet	Simpang Rusa	Lassar	Tungkup	09	04	NA	0	NA	NEGATIVE	NEGATIVE	NEGATIVE	NEGATIVE	yes
622031	Cat	Female	Pet	Simpang Rusa	Lassar	Air Batu	05	03	NA	0	NA	NEGATIVE	NEGATIVE	NEGATIVE	NEGATIVE	yes
622032	Cat	Female	Pet	Simpang Rusa	Lassar	Air Batu	05	03	NA	0	NA	NEGATIVE	NEGATIVE	NEGATIVE	NEGATIVE	yes
622377	Cat	Female	Pet	Simpang Rusa	Lassar	Ulim	11	05	NA	0	NA	NEGATIVE	NEGATIVE	NEGATIVE	NEGATIVE	yes
622378	Cat	Female	Pet	Simpang Rusa	Lassar	Ulim	10	05	NA	0	NA	NEGATIVE	NEGATIVE	NEGATIVE	NEGATIVE	yes
622380	Cat	Female	Pet	Simpang Rusa	Lassar	Ulim	11	05	NA	0	NA	NEGATIVE	NEGATIVE	NEGATIVE	NEGATIVE	yes
622381	Cat	Male	Pet	Selat Nasik	Selat Nasik	Selat Nasik	11	04	NA	1283.28	Brugia pahangi	POSITIVE	NEGATIVE	POSITIVE	NEGATIVE	yes
622382	Dog	Female	Pet	Simpang Rusa	Lassar	Batumana	16	08	NA	0	NA	NEGATIVE	NEGATIVE	NEGATIVE	NEGATIVE	yes
622383	Cat	Female	Pet	Simpang Rusa	Lassar	Ulim	10	05	NA	0	NA	NEGATIVE	NEGATIVE	NEGATIVE	NEGATIVE	yes
622384	Cat	Male	Pet	Simpang Rusa	Lassar	Ulim	11	05	NA	0	NA	NEGATIVE	NEGATIVE	NEGATIVE	NEGATIVE	yes
622385	Cat	Female	Pet	Simpang Rusa	Lassar	Ulim	11	05	NA	0	NA	NEGATIVE	NEGATIVE	NEGATIVE	NEGATIVE	yes
622388	Cat	Male	Pet	Simpang Rusa	Lassar	Ulim	10	05	NA	0	NA	NEGATIVE	NEGATIVE	NEGATIVE	NEGATIVE	yes
622389	Dog	Male	Pet	Selat Nasik	Petaling	Petaling	01	01	NA	0	NA	NEGATIVE	NEGATIVE	NEGATIVE	NEGATIVE	yes
622432	Cat	Male	Pet	Simpang Rusa	Lassar	Ulim	10	05	NA	0	NA	NEGATIVE	NEGATIVE	NEGATIVE	NEGATIVE	yes
622433	Cat	Female	Pet	Simpang Rusa	Lassar	Ulim	10	05	NA	0	NA	NEGATIVE	NEGATIVE	NEGATIVE	NEGATIVE	yes
622434	Cat	Male	Pet	Selat Nasik	Selat Nasik	Selat Nasik	11	04	NA	649.974	Brugia pahangi	POSITIVE	NEGATIVE	POSITIVE	NEGATIVE	yes
622543	Cat	Male	Pet	Selat Nasik	Selat Nasik	Selat Nasik	11	04	NA	0	NA	NEGATIVE	NEGATIVE	NEGATIVE	NEGATIVE	yes
622544	Cat	Male	Pet	Selat Nasik	Selat Nasik	Selat Nasik	11	04	NA	0	NA	NEGATIVE	NEGATIVE	NEGATIVE	NEGATIVE	yes
622545	Cat	Male	Pet	Selat Nasik	Selat Nasik	Selat Nasik	11	04	NA	0	NA	NEGATIVE	NEGATIVE	NEGATIVE	NEGATIVE	yes
622546	Cat	Female	Pet	Selat Nasik	Selat Nasik	Selat Nasik	11	04	NA	0	NA	NEGATIVE	NEGATIVE	NEGATIVE	NEGATIVE	yes
622547	Cat	Female	Pet	Selat Nasik	Suak Gual	Suak Gual	02	01	NA	0	NA	NEGATIVE	NEGATIVE	NEGATIVE	NEGATIVE	yes
622594	Cat	Female	Pet	Selat Nasik	Petaling	Petaling	01	01	NA	0	NA	NEGATIVE	NEGATIVE	NEGATIVE	NEGATIVE	yes
622595	Dog	Male	Pet	Selat Nasik	Petaling	Petaling	01	01	NA	0	NA	NEGATIVE	NEGATIVE	NEGATIVE	NEGATIVE	yes
622609	Cat	Female	Pet	Selat Nasik	Petaling	Petaling	01	01	NA	0	NA	NEGATIVE	NEGATIVE	NEGATIVE	NEGATIVE	yes
622618	Cat	Male	Pet	Selat Nasik	Petaling	Petaling	01	01	NA	0	NA	NEGATIVE	NEGATIVE	NEGATIVE	NEGATIVE	yes
622629	Cat	Female	Pet	Simpang Rusa	Lassar	Ulim	10	05	NA	0	NA	NEGATIVE	NEGATIVE	NEGATIVE	NEGATIVE	yes
622683	Cat	Male	Pet	Selat Nasik	Petaling	Petaling	01	01	NA	183.326	Brugia malayi	POSITIVE	POSITIVE	NEGATIVE	NEGATIVE	yes
622708	Cat	Male	Pet	Selat Nasik	Petaling	Petaling	01	01	NA	0	NA	NEGATIVE	NEGATIVE	NEGATIVE	NEGATIVE	yes
622817	Dog	Female	Wild	Simpang Rusa	Lassar	Air Batu	05	03	NA	12132.8	Dirofilaria immitis	POSITIVE	NEGATIVE	NEGATIVE	POSITIVE	yes
622818	Cat	Female	Pet	Selat Nasik	Petaling	Petaling	01	01	NA	0	NA	NEGATIVE	NEGATIVE	NEGATIVE	NEGATIVE	yes
622819	Cat	Female	Pet	Simpang Rusa	Lassar	Air Batu	05	03	NA	0	NA	NEGATIVE	NEGATIVE	NEGATIVE	NEGATIVE	yes
622820	Cat	Male	Pet	Simpang Rusa	Lassar	Air Batu	05	03	NA	0	NA	NEGATIVE	NEGATIVE	NEGATIVE	NEGATIVE	yes
622821	Cat	Female	Pet	Simpang Rusa	Lassar	Air Batu	05	03	NA	0	NA	NEGATIVE	NEGATIVE	NEGATIVE	NEGATIVE	yes
622822	Cat	Female	Pet	Simpang Rusa	Lassar	Air Batu	04	02	NA	0	NA	NEGATIVE	NEGATIVE	NEGATIVE	NEGATIVE	yes
622823	Cat	Male	Pet	Simpang Rusa	Lassar	Air Batu	04	02	NA	0	NA	NEGATIVE	NEGATIVE	NEGATIVE	NEGATIVE	yes
622824	Cat	Male	Pet	Selat Nasik	Selat Nasik	Selat Nasik	07	02	NA	0	NA	NEGATIVE	NEGATIVE	NEGATIVE	NEGATIVE	yes
622825	Cat	Female	Pet	Simpang Rusa	Lassar	Tungkup	09	04	NA	0	NA	NEGATIVE	NEGATIVE	NEGATIVE	NEGATIVE	yes
622826	Cat	Male	Pet	Simpang Rusa	Lassar	Air Batu	04	02	NA	0	NA	NEGATIVE	NEGATIVE	NEGATIVE	NEGATIVE	yes
622827	Cat	Female	Pet	Simpang Rusa	Lassar	Air Batu	04	02	NA	0	NA	NEGATIVE	NEGATIVE	NEGATIVE	NEGATIVE	yes
622828	Cat	Male	Pet	Selat Nasik	Selat Nasik	Selat Nasik	07	02	NA	0	NA	NEGATIVE	NEGATIVE	NEGATIVE	NEGATIVE	yes
622829	Dog	Female	Pet	Simpang Rusa	Lassar	Air Batu	04	02	NA	1616.6	Dirofilaria immitis	POSITIVE	NEGATIVE	NEGATIVE	POSITIVE	yes
622830	Dog	Female	Wild	Simpang Rusa	Lassar	Air Batu	04	02	NA	0	NA	NEGATIVE	NEGATIVE	NEGATIVE	NEGATIVE	yes
622831	Dog	Male	Pet	Simpang Rusa	Lassar	Air Batu	03	02	NA	14582.8	Dirofilaria immitis	POSITIVE	NEGATIVE	NEGATIVE	POSITIVE	yes
622832	Cat	Female	Pet	Simpang Rusa	Lassar	Air Batu	03	02	NA	0	NA	NEGATIVE	NEGATIVE	NEGATIVE	NEGATIVE	yes
622833	Cat	Male	Wild	Simpang Rusa	Lassar	Tungkup	09	04	NA	0	NA	POSITIVE	NEGATIVE	NEGATIVE	NEGATIVE	no
622834	Cat	Male	Pet	Simpang Rusa	Lassar	Air Batu	03	02	NA	0	NA	NEGATIVE	NEGATIVE	NEGATIVE	NEGATIVE	yes
622835	Cat	Female	Pet	Simpang Rusa	Lassar	Air Batu	03	02	NA	0	NA	NEGATIVE	NEGATIVE	NEGATIVE	NEGATIVE	yes
622836	Cat	Female	Pet	Simpang Rusa	Lassar	Lassar	01	01	NA	0	NA	NEGATIVE	NEGATIVE	NEGATIVE	NEGATIVE	yes
622837	Cat	Male	Pet	Simpang Rusa	Lassar	Lassar	01	01	NA	0	NA	NEGATIVE	NEGATIVE	NEGATIVE	NEGATIVE	yes
622838	Cat	Female	Pet	Simpang Rusa	Lassar	Lassar	01	01	NA	0	NA	NEGATIVE	NEGATIVE	NEGATIVE	NEGATIVE	yes
622839	Cat	Female	Pet	Simpang Rusa	Lassar	Lassar	01	01	NA	0	NA	NEGATIVE	NEGATIVE	NEGATIVE	NEGATIVE	yes
622840	Cat	Male	Pet	Simpang Rusa	Lassar	Lassar	01	01	NA	0	NA	NEGATIVE	NEGATIVE	NEGATIVE	NEGATIVE	yes
622842	Dog	Male	Wild	Selat Nasik	Selat Nasik	Selat Nasik	11	04	NA	33.332	Brugia malayi	POSITIVE	NEGATIVE	POSITIVE	NEGATIVE	no
622843	Cat	Male	Pet	Simpang Rusa	Lassar	Lassar	01	01	NA	0	NA	NEGATIVE	NEGATIVE	NEGATIVE	NEGATIVE	yes
622852	Dog	Male	Wild	Selat Nasik	Selat Nasik	Selat Nasik	11	04	NA	116.662	Dirofilaria immitis	POSITIVE	NEGATIVE	POSITIVE	POSITIVE	no
622855	Dog	Male	Wild	Selat Nasik	Selat Nasik	Selat Nasik	11	04	NA	0	NA	NEGATIVE	NEGATIVE	NEGATIVE	NEGATIVE	yes
622860	Cat	Female	Pet	Simpang Rusa	Lassar	Tungkup	09	04	NA	0	NA	NEGATIVE	NEGATIVE	NEGATIVE	NEGATIVE	yes
622861	Cat	Female	Pet	Simpang Rusa	Lassar	Tungkup	09	04	NA	0	NA	NEGATIVE	NEGATIVE	NEGATIVE	NEGATIVE	yes
622864	Cat	Female	Pet	Selat Nasik	Petaling	Petaling	01	01	NA	0	NA	NEGATIVE	NEGATIVE	NEGATIVE	NEGATIVE	yes
622865	Cat	Female	Pet	Simpang Rusa	Lassar	Tungkup	09	04	NA	0	NA	NEGATIVE	NEGATIVE	NEGATIVE	NEGATIVE	yes
622866	Cat	Female	Pet	Simpang Rusa	Lassar	Tungkup	09	04	NA	0	NA	NEGATIVE	NEGATIVE	NEGATIVE	NEGATIVE	yes
622886	Cat	Male	Pet	Simpang Rusa	Lassar	Tungkup	09	04	NA	0	NA	NEGATIVE	NEGATIVE	NEGATIVE	NEGATIVE	yes
622887	Cat	Female	Pet	Simpang Rusa	Lassar	Tungkup	09	04	NA	0	NA	NEGATIVE	NEGATIVE	NEGATIVE	NEGATIVE	yes
622890	Cat	Female	Pet	Simpang Rusa	Lassar	Tungkup	09	04	NA	0	NA	NEGATIVE	NEGATIVE	NEGATIVE	NEGATIVE	yes
622897	Cat	Female	Pet	Simpang Rusa	Lassar	Tungkup	09	04	NA	0	NA	NEGATIVE	NEGATIVE	NEGATIVE	NEGATIVE	yes
622899	Cat	Female	Pet	Simpang Rusa	Lassar	Tungkup	09	04	NA	0	NA	NEGATIVE	NEGATIVE	NEGATIVE	NEGATIVE	yes
622907	Cat	Female	Pet	Selat Nasik	Selat Nasik	Selat Nasik	11	04	NA	183.326	Brugia malayi	POSITIVE	NEGATIVE	POSITIVE	NEGATIVE	no
622908	Cat	Male	Pet	Selat Nasik	Selat Nasik	Selat Nasik	11	04	NA	116.662	Brugia pahangi	POSITIVE	NEGATIVE	POSITIVE	NEGATIVE	yes
622965	Cat	Male	Pet	Simpang Rusa	Lassar	Tungkup	09	04	NA	0	NA	NEGATIVE	NEGATIVE	NEGATIVE	NEGATIVE	yes
622977	Cat	Female	Pet	Simpang Rusa	Lassar	Tungkup	09	04	NA	0	NA	NEGATIVE	NEGATIVE	NEGATIVE	NEGATIVE	yes
623332	Cat	Male	Pet	Selat Nasik	Petaling	Petaling	01	01	NA	249.99	Brugia pahangi	POSITIVE	POSITIVE	NEGATIVE	NEGATIVE	no
623335	Cat	Female	Pet	Selat Nasik	Petaling	Petaling	01	01	NA	0	NA	NEGATIVE	NEGATIVE	NEGATIVE	NEGATIVE	yes
623484	Cat	Female	Pet	Selat Nasik	Suak Gual	Suak Gual	02	01	NA	0	NA	NEGATIVE	NEGATIVE	NEGATIVE	NEGATIVE	yes
623617	Cat	Male	Pet	Selat Nasik	Petaling	Petaling	01	01	NA	0	NA	NEGATIVE	NEGATIVE	NEGATIVE	NEGATIVE	yes
623632	Cat	Male	Wild	Simpang Rusa	Lassar	Dudat	12	06	NA	0	NA	POSITIVE	POSITIVE	NEGATIVE	NEGATIVE	no
623634	Cat	Female	Pet	Simpang Rusa	Lassar	Tungkup	09	04	NA	0	NA	NEGATIVE	NEGATIVE	NEGATIVE	NEGATIVE	yes
623635	Cat	Male	Pet	Simpang Rusa	Kembiri	Air Gede	15	08	NA	0	NA	NEGATIVE	NEGATIVE	NEGATIVE	NEGATIVE	yes
623638	Cat	Male	Pet	Simpang Rusa	Kembiri	Air Gede	16	09	NA	0	NA	NEGATIVE	NEGATIVE	NEGATIVE	NEGATIVE	yes
623640	Cat	Female	Pet	Simpang Rusa	Kembiri	Air Gede	16	09	NA	0	NA	NEGATIVE	NEGATIVE	NEGATIVE	NEGATIVE	yes
623642	Cat	Male	Pet	Simpang Rusa	Kembiri	Air Gede	12	06	NA	0	NA	NEGATIVE	NEGATIVE	NEGATIVE	NEGATIVE	yes
623644	Cat	Female	Pet	Simpang Rusa	Kembiri	Air Gede	16	09	NA	0	NA	NEGATIVE	NEGATIVE	NEGATIVE	NEGATIVE	yes
623646	Cat	Female	Pet	Simpang Rusa	Kembiri	Air Gede	17	09	NA	0	NA	NEGATIVE	NEGATIVE	NEGATIVE	NEGATIVE	yes
623650	Cat	Female	Pet	Simpang Rusa	Kembiri	Air Gede	12	06	NA	0	NA	NEGATIVE	NEGATIVE	NEGATIVE	NEGATIVE	yes
623651	Cat	Male	Pet	Simpang Rusa	Lassar	Dudat	12	06	NA	0	NA	NEGATIVE	NEGATIVE	NEGATIVE	NEGATIVE	yes
623653	Cat	Female	Pet	Simpang Rusa	Kembiri	Air Gede	16	09	NA	0	NA	NEGATIVE	NEGATIVE	NEGATIVE	NEGATIVE	yes
623655	Cat	Female	Pet	Simpang Rusa	Kembiri	Air Gede	13	07	NA	0	NA	NEGATIVE	NEGATIVE	NEGATIVE	NEGATIVE	yes
623656	Cat	Female	Pet	Simpang Rusa	Kembiri	Air Gede	11	06	NA	0	NA	NEGATIVE	NEGATIVE	NEGATIVE	NEGATIVE	yes
623657	Cat	Male	Pet	Simpang Rusa	Kembiri	Air Gede	12	06	NA	0	NA	NEGATIVE	NEGATIVE	NEGATIVE	NEGATIVE	yes
623659	Cat	Female	Pet	Simpang Rusa	Kembiri	Air Gede	13	07	NA	0	NA	NEGATIVE	NEGATIVE	NEGATIVE	NEGATIVE	yes
623665	Cat	Male	Pet	Simpang Rusa	Lassar	Dudat	12	06	NA	0	NA	NEGATIVE	NEGATIVE	NEGATIVE	NEGATIVE	yes
623666	Cat	Female	Pet	Simpang Rusa	Lassar	Dudat	12	06	NA	0	NA	NEGATIVE	NEGATIVE	NEGATIVE	NEGATIVE	yes
623667	Cat	Female	Pet	Simpang Rusa	Kembiri	Air Gede	12	06	NA	0	NA	NEGATIVE	NEGATIVE	NEGATIVE	NEGATIVE	yes
623668	Cat	Female	Pet	Simpang Rusa	Kembiri	Air Gede	17	09	NA	0	NA	NEGATIVE	NEGATIVE	NEGATIVE	NEGATIVE	yes
623673	Cat	Female	Pet	Simpang Rusa	Kembiri	Air Gede	11	06	NA	0	NA	NEGATIVE	NEGATIVE	NEGATIVE	NEGATIVE	yes
623677	Cat	Male	Pet	Simpang Rusa	Lassar	Dudat	12	06	NA	0	NA	NEGATIVE	NEGATIVE	NEGATIVE	NEGATIVE	yes
623679	Cat	Female	Pet	Simpang Rusa	Lassar	Dudat	14	07	NA	0	NA	NEGATIVE	NEGATIVE	NEGATIVE	NEGATIVE	yes
623680	Cat	Female	Pet	Simpang Rusa	Kembiri	Air Gede	14	07	NA	0	NA	NEGATIVE	NEGATIVE	NEGATIVE	NEGATIVE	yes
623683	Cat	Female	Pet	Simpang Rusa	Kembiri	Air Gede	16	09	NA	0	NA	NEGATIVE	NEGATIVE	NEGATIVE	NEGATIVE	yes
623721	Cat	Female	Pet	Selat Nasik	Petaling	Petaling	01	01	NA	0	NA	NEGATIVE	NEGATIVE	NEGATIVE	NEGATIVE	yes
623737	Cat	Female	Wild	Selat Nasik	Petaling	Petaling	01	01	NA	0	NA	NEGATIVE	NEGATIVE	NEGATIVE	NEGATIVE	yes
623776	Cat	Male	Pet	Selat Nasik	Petaling	Petaling	01	01	NA	299.988	Brugia pahangi	POSITIVE	POSITIVE	POSITIVE	NEGATIVE	no
623780	Cat	Male	Pet	Selat Nasik	Petaling	Petaling	01	01	NA	0	NA	NEGATIVE	NEGATIVE	NEGATIVE	NEGATIVE	yes
623790	Cat	Female	Pet	Selat Nasik	Petaling	Petaling	01	01	NA	0	NA	NEGATIVE	NEGATIVE	NEGATIVE	NEGATIVE	yes
623793	Cat	Female	Pet	Simpang Rusa	Lassar	Tungkup	09	04	NA	0	NA	NEGATIVE	NEGATIVE	NEGATIVE	NEGATIVE	yes
623890	Cat	Male	Pet	Selat Nasik	Petaling	Petaling	04	02	NA	0	NA	NEGATIVE	NEGATIVE	NEGATIVE	NEGATIVE	yes
623891	Cat	Female	Wild	Selat Nasik	Petaling	Petaling	03	02	NA	0	NA	NEGATIVE	NEGATIVE	NEGATIVE	NEGATIVE	yes
623894	Cat	Female	Pet	Simpang Rusa	Lassar	Ulim	11	05	NA	0	NA	NEGATIVE	NEGATIVE	NEGATIVE	NEGATIVE	yes
623924	Cat	Male	Pet	Selat Nasik	Suak Gual	Suak Gual	02	01	NA	0	NA	NEGATIVE	NEGATIVE	NEGATIVE	NEGATIVE	yes
623925	Cat	Male	Pet	Selat Nasik	Suak Gual	Suak Gual	02	01	NA	0	NA	NEGATIVE	NEGATIVE	NEGATIVE	NEGATIVE	yes
623926	Cat	Female	Pet	Selat Nasik	Suak Gual	Suak Gual	02	01	NA	0	NA	NEGATIVE	NEGATIVE	NEGATIVE	NEGATIVE	yes
623927	Cat	Male	Pet	Selat Nasik	Suak Gual	Suak Gual	06	02	NA	0	NA	NEGATIVE	NEGATIVE	NEGATIVE	NEGATIVE	yes
623928	Cat	Male	Pet	Selat Nasik	Suak Gual	Suak Gual	07	02	NA	0	NA	NEGATIVE	NEGATIVE	NEGATIVE	NEGATIVE	yes
623929	Cat	Male	Pet	Selat Nasik	Suak Gual	Suak Gual	07	02	NA	0	NA	NEGATIVE	NEGATIVE	NEGATIVE	NEGATIVE	yes
623930	Cat	Female	Pet	Selat Nasik	Suak Gual	Suak Gual	07	02	NA	0	NA	NEGATIVE	NEGATIVE	NEGATIVE	NEGATIVE	yes
624001	Cat	Female	Wild	Selat Nasik	Petaling	Petaling	03	02	NA	0	NA	NEGATIVE	NEGATIVE	NEGATIVE	NEGATIVE	yes
624002	Cat	Male	Pet	Selat Nasik	Selat Nasik	Selat Nasik	12	04	NA	4299.83	Brugia pahangi	POSITIVE	NEGATIVE	POSITIVE	NEGATIVE	yes
624003	Cat	Female	Pet	Selat Nasik	Selat Nasik	Selat Nasik	12	04	NA	1616.6	Brugia pahangi	POSITIVE	NEGATIVE	POSITIVE	NEGATIVE	yes
624004	Cat	Male	Pet	Selat Nasik	Petaling	Petaling	03	02	NA	0	NA	NEGATIVE	NEGATIVE	NEGATIVE	NEGATIVE	yes
624005	Cat	Female	Pet	Selat Nasik	Petaling	Petaling	03	02	NA	0	NA	NEGATIVE	NEGATIVE	NEGATIVE	NEGATIVE	yes
624006	Cat	Male	Pet	Selat Nasik	Petaling	Petaling	03	02	NA	0	NA	NEGATIVE	NEGATIVE	NEGATIVE	NEGATIVE	yes
624007	Cat	Female	Wild	Selat Nasik	Petaling	Petaling	03	02	NA	0	NA	NEGATIVE	NEGATIVE	NEGATIVE	NEGATIVE	yes
624008	Cat	Male	Wild	Selat Nasik	Petaling	Petaling	03	02	NA	0	NA	NEGATIVE	NEGATIVE	NEGATIVE	NEGATIVE	yes
624009	Cat	Female	Pet	Selat Nasik	Petaling	Petaling	03	02	NA	0	NA	NEGATIVE	NEGATIVE	NEGATIVE	NEGATIVE	yes
624010	Cat	Male	Pet	Selat Nasik	Petaling	Petaling	03	02	NA	0	NA	NEGATIVE	NEGATIVE	NEGATIVE	NEGATIVE	yes
624011	Cat	Female	Wild	Selat Nasik	Petaling	Petaling	03	02	NA	0	NA	NEGATIVE	NEGATIVE	NEGATIVE	NEGATIVE	yes
624012	Dog	Female	Pet	Selat Nasik	Petaling	Petaling	04	02	NA	2333.24	Dirofilaria immitis	POSITIVE	NEGATIVE	NEGATIVE	POSITIVE	yes
624013	Cat	Female	Pet	Selat Nasik	Petaling	Petaling	04	02	NA	0	NA	POSITIVE	POSITIVE	NEGATIVE	NEGATIVE	no
624014	Cat	Female	Pet	Selat Nasik	Petaling	Petaling	04	02	NA	0	NA	NEGATIVE	NEGATIVE	NEGATIVE	NEGATIVE	yes
624015	Cat	Female	Pet	Selat Nasik	Petaling	Petaling	04	02	NA	0	NA	NEGATIVE	NEGATIVE	NEGATIVE	NEGATIVE	yes
624016	Dog	Male	Pet	Selat Nasik	Petaling	Petaling	04	02	NA	53914.5	Dirofilaria immitis	POSITIVE	NEGATIVE	NEGATIVE	POSITIVE	yes
624017	Dog	Female	Pet	Selat Nasik	Petaling	Petaling	04	02	NA	233.324	Brugia malayi	POSITIVE	POSITIVE	POSITIVE	POSITIVE	no
624018	Cat	Male	Pet	Selat Nasik	Suak Gual	Suak Gual	06	02	NA	0	NA	NEGATIVE	NEGATIVE	NEGATIVE	NEGATIVE	yes
624019	Cat	Male	Pet	Selat Nasik	Suak Gual	Suak Gual	02	01	NA	0	NA	NEGATIVE	NEGATIVE	NEGATIVE	NEGATIVE	yes
624020	Cat	Male	Pet	Selat Nasik	Suak Gual	Suak Gual	02	01	NA	0	NA	NEGATIVE	NEGATIVE	NEGATIVE	NEGATIVE	yes
624021	Cat	Female	Pet	Selat Nasik	Suak Gual	Suak Gual	04	01	NA	0	NA	NEGATIVE	NEGATIVE	NEGATIVE	NEGATIVE	yes
624022	Dog	Male	Pet	Selat Nasik	Suak Gual	Suak Gual	04	01	NA	0	NA	POSITIVE	NEGATIVE	NEGATIVE	POSITIVE	no
624023	Cat	Female	Pet	Selat Nasik	Suak Gual	Suak Gual	04	01	NA	0	NA	NEGATIVE	NEGATIVE	NEGATIVE	NEGATIVE	yes
624024	Cat	Female	Pet	Selat Nasik	Suak Gual	Suak Gual	04	01	NA	0	NA	NEGATIVE	NEGATIVE	NEGATIVE	NEGATIVE	yes
624025	Cat	Male	Pet	Selat Nasik	Suak Gual	Suak Gual	04	02	NA	0	NA	NEGATIVE	NEGATIVE	NEGATIVE	NEGATIVE	yes
624026	Cat	Male	Pet	Selat Nasik	Suak Gual	Suak Gual	04	02	NA	0	NA	NEGATIVE	NEGATIVE	NEGATIVE	NEGATIVE	yes
624027	Cat	Male	Pet	Selat Nasik	Suak Gual	Suak Gual	04	01	NA	0	NA	NEGATIVE	NEGATIVE	NEGATIVE	NEGATIVE	yes
624028	Cat	Female	Pet	Selat Nasik	Suak Gual	Suak Gual	07	02	NA	0	NA	NEGATIVE	NEGATIVE	NEGATIVE	NEGATIVE	yes
624029	Cat	Male	Pet	Selat Nasik	Petaling	Petaling	04	02	NA	0	NA	NEGATIVE	NEGATIVE	NEGATIVE	NEGATIVE	yes
624030	Cat	Female	Pet	Selat Nasik	Petaling	Petaling	04	02	NA	0	NA	NEGATIVE	NEGATIVE	NEGATIVE	NEGATIVE	yes
624031	Dog	Male	Pet	Selat Nasik	Selat Nasik	Selat Nasik	12	04	NA	466.648	Brugia pahangi	POSITIVE	NEGATIVE	POSITIVE	NEGATIVE	yes
624032	Cat	Female	Pet	Selat Nasik	Petaling	Petaling	04	02	NA	0	NA	NEGATIVE	NEGATIVE	NEGATIVE	NEGATIVE	yes
624033	Cat	Male	Pet	Selat Nasik	Selat Nasik	Selat Nasik	12	04	NA	116.662	Brugia pahangi	POSITIVE	NEGATIVE	POSITIVE	NEGATIVE	yes
624034	Cat	Male	Pet	Selat Nasik	Petaling	Petaling	04	02	NA	0	NA	POSITIVE	POSITIVE	NEGATIVE	NEGATIVE	no
624035	Cat	Female	Pet	Selat Nasik	Petaling	Petaling	04	02	NA	0	NA	NEGATIVE	NEGATIVE	NEGATIVE	NEGATIVE	yes
624036	Cat	Female	Pet	Selat Nasik	Petaling	Petaling	04	02	NA	0	NA	NEGATIVE	NEGATIVE	NEGATIVE	NEGATIVE	yes
624037	Cat	Female	Pet	Selat Nasik	Petaling	Petaling	04	02	NA	0	NA	NEGATIVE	NEGATIVE	NEGATIVE	NEGATIVE	yes
624038	Cat	Female	Pet	Selat Nasik	Petaling	Petaling	04	02	NA	0	NA	NEGATIVE	NEGATIVE	NEGATIVE	NEGATIVE	yes
624039	Dog	Male	Wild	Selat Nasik	Petaling	Petaling	04	02	NA	0	NA	NEGATIVE	NEGATIVE	NEGATIVE	NEGATIVE	yes
624040	Cat	Male	Pet	Selat Nasik	Petaling	Petaling	04	02	NA	0	NA	NEGATIVE	NEGATIVE	NEGATIVE	NEGATIVE	yes
624041	Cat	Male	Pet	Selat Nasik	Petaling	Petaling	04	02	NA	0	NA	NEGATIVE	NEGATIVE	NEGATIVE	NEGATIVE	yes
624042	Dog	Female	Wild	Selat Nasik	Petaling	Petaling	04	02	NA	15199.4	Dirofilaria immitis	POSITIVE	NEGATIVE	NEGATIVE	POSITIVE	yes
624043	Cat	Male	Pet	Selat Nasik	Petaling	Petaling	04	02	NA	0	NA	POSITIVE	POSITIVE	NEGATIVE	NEGATIVE	no
624044	Cat	Male	Pet	Selat Nasik	Suak Gual	Suak Gual	04	01	NA	0	NA	NEGATIVE	NEGATIVE	NEGATIVE	NEGATIVE	yes
624045	Cat	Male	Pet	Selat Nasik	Petaling	Petaling	04	02	NA	0	NA	NEGATIVE	NEGATIVE	NEGATIVE	NEGATIVE	yes
624046	Cat	Female	Pet	Selat Nasik	Petaling	Petaling	04	02	NA	0	NA	NEGATIVE	NEGATIVE	NEGATIVE	NEGATIVE	yes
624047	Cat	Female	Pet	Selat Nasik	Petaling	Petaling	04	02	NA	0	NA	NEGATIVE	NEGATIVE	NEGATIVE	NEGATIVE	yes
624048	Cat	Female	Pet	Selat Nasik	Petaling	Petaling	04	02	NA	0	NA	NEGATIVE	NEGATIVE	NEGATIVE	NEGATIVE	yes
624049	Cat	Female	Pet	Selat Nasik	Petaling	Petaling	04	02	NA	0	NA	NEGATIVE	NEGATIVE	NEGATIVE	NEGATIVE	yes
624050	Cat	Female	Pet	Selat Nasik	Petaling	Petaling	04	02	NA	0	NA	NEGATIVE	NEGATIVE	NEGATIVE	NEGATIVE	yes
624051	Cat	Female	Pet	Selat Nasik	Petaling	Petaling	04	02	NA	0	NA	NEGATIVE	NEGATIVE	NEGATIVE	NEGATIVE	yes
624052	Cat	Female	Pet	Selat Nasik	Petaling	Petaling	04	02	NA	66.664	Brugia pahangi	POSITIVE	POSITIVE	NEGATIVE	NEGATIVE	no
K1	Cat	Unidentified	Pet	Selat Nasik	Selat Nasik	Selat Nasik	11	04	NA	0	NA	POSITIVE	POSITIVE	NEGATIVE	NEGATIVE	no
K10	Cat	Unidentified	Pet	Selat Nasik	Selat Nasik	Selat Nasik	10	04	NA	0	NA	NEGATIVE	NEGATIVE	NEGATIVE	NEGATIVE	yes
K11	Cat	Unidentified	Pet	Selat Nasik	Selat Nasik	Selat Nasik	11	04	NA	0	NA	NEGATIVE	NEGATIVE	NEGATIVE	NEGATIVE	yes
K2	Cat	Unidentified	Pet	Selat Nasik	Selat Nasik	Selat Nasik	11	04	NA	0	NA	NEGATIVE	NEGATIVE	NEGATIVE	NEGATIVE	yes
K3	Cat	Unidentified	Pet	Selat Nasik	Selat Nasik	Selat Nasik	11	04	NA	0	NA	NEGATIVE	NEGATIVE	NEGATIVE	NEGATIVE	yes
K4	Cat	Unidentified	Pet	Selat Nasik	Selat Nasik	Selat Nasik	06	02	NA	0	NA	NEGATIVE	NEGATIVE	NEGATIVE	NEGATIVE	yes
K5	Cat	Unidentified	Pet	Selat Nasik	Selat Nasik	Selat Nasik	10	04	NA	0	NA	NEGATIVE	NEGATIVE	NEGATIVE	NEGATIVE	yes
K6	Cat	Unidentified	Pet	Selat Nasik	Selat Nasik	Selat Nasik	10	04	NA	0	NA	NEGATIVE	NEGATIVE	NEGATIVE	NEGATIVE	yes
K7	Cat	Unidentified	Pet	Selat Nasik	Selat Nasik	Selat Nasik	10	04	NA	0	NA	NEGATIVE	NEGATIVE	NEGATIVE	NEGATIVE	yes
K8	Cat	Unidentified	Pet	Selat Nasik	Selat Nasik	Selat Nasik	10	04	NA	0	NA	NEGATIVE	NEGATIVE	NEGATIVE	NEGATIVE	yes
K9	Cat	Unidentified	Pet	Selat Nasik	Selat Nasik	Selat Nasik	10	04	NA	0	NA	NEGATIVE	NEGATIVE	NEGATIVE	NEGATIVE	yes
620049	macaque	Female	Palm Oil Plantation	Simpang Rusa	Kembiri	Kembiri	1	1	Long -3,085833 Lat 107.787222	16.666	Dirofilaria	POSITIVE	NEGATIVE	NEGATIVE	NEGATIVE	yes
620061	macaque	Female	Palm Oil Plantation	Simpang Rusa	Kembiri	Kembiri	6	3	Long -3,065000 Lat 107.798333	0	NA	NEGATIVE	NEGATIVE	NEGATIVE	NEGATIVE	yes
620276	macaque	Male	Forest Near Residence	Selat Nasik	Selat Nasik	Selat Nasik	11	4	Long -2,8419376 Lat 107.4069293	0	NA	NEGATIVE	NEGATIVE	NEGATIVE	NEGATIVE	yes
620359	macaque	Female	Palm Oil Plantation	Simpang Rusa	Kembiri	Kembiri	1	1	Long -3,085833 Lat 107.787222	0	NA	NEGATIVE	NEGATIVE	NEGATIVE	NEGATIVE	yes
620531	macaque	Female	Palm Oil Plantation	Simpang Rusa	Kembiri	Kembiri	1	1	Long -3,085833 Lat 107.787222	0	NA	NEGATIVE	NEGATIVE	NEGATIVE	NEGATIVE	yes
620959	macaque	Male	Forest Near Residence	Selat Nasik	Petaling	Petaling	4	2	Long -2,8717823 Lat 107.4561918	67 and 17	Brugia malayi, Dirofilaria	POSITIVE	POSITIVE	NEGATIVE	NEGATIVE	yes
620960	macaque	Male	Palm Oil Plantation	Simpang Rusa	Kembiri	Kembiri	6	3	Long -3,065000 Lat 107.798333	16.666	Dirofilaria	NEGATIVE	NEGATIVE	NEGATIVE	NEGATIVE	no
620993	macaque	Male	Palm Oil Plantation	Simpang Rusa	Kembiri	Kembiri	6	3	Long -3,065000 Lat 107.798333	0	NA	NEGATIVE	NEGATIVE	NEGATIVE	NEGATIVE	yes
620997	macaque	Male	Palm Oil Plantation	Simpang Rusa	Kembiri	Kembiri	6	3	Long -3,065000 Lat 107.798333	34 and 34	Brugia malayi, Dirofilaria	POSITIVE	POSITIVE	NEGATIVE	NEGATIVE	yes
621000	macaque	Male	Palm Oil Plantation	Simpang Rusa	Lassar	Batu Mana	15	8	Long -3,0172182 Lat 107.5735327	0	NA	NEGATIVE	NEGATIVE	NEGATIVE	NEGATIVE	yes
621001	macaque	Female	Forest Near Residence	Selat Nasik	Selat Nasik	Selat Nasik	11	4	Long -2,8401786 Lat 107.4105775	0	NA	NEGATIVE	NEGATIVE	NEGATIVE	NEGATIVE	yes
621002	macaque	Female	Palm Oil Plantation	Simpang Rusa	Lassar	Batu Mana	15	8	Long -3,0171911 Lat 107.4561918	433.316	Brugia malayi	POSITIVE	POSITIVE	NEGATIVE	NEGATIVE	yes
621004	macaque	Female	Palm Oil Plantation	Simpang Rusa	Kembiri	Kembiri	1	1	Long -3,085833 Lat 107.787222	17 and 284	Brugia malayi, Dirofilaria	POSITIVE	POSITIVE	NEGATIVE	NEGATIVE	yes
621007	macaque	Male	Forest Near Residence	Selat Nasik	Selat Nasik	Selat Nasik	11	4	Long -2,8419376 Lat 107.4069293	0	NA	POSITIVE	NEGATIVE	NEGATIVE	NEGATIVE	no
621009	macaque	Male	Palm Oil Plantation	Simpang Rusa	Kembiri	Kembiri	6	3	Long -3,065000 Lat 107.798333	0	NA	NEGATIVE	NEGATIVE	NEGATIVE	NEGATIVE	yes
621011	macaque	Male	Palm Oil Plantation	Simpang Rusa	Lassar	Batu Mana	15	8	Long -3,0172182 Lat 107.5735327	0	NA	POSITIVE	NEGATIVE	NEGATIVE	NEGATIVE	no
621047	macaque	Female	Forest Near Residence	Badau	Kacang Botor	Kacang Botor	3	1	Long -2,760788 Lat 107.813391	0	NA	NEGATIVE	NEGATIVE	NEGATIVE	NEGATIVE	yes
621048	macaque	Male	Forest Near Residence	Badau	Kacang Botor	Kacang Botor	3	1	Long -2,760788 Lat 107.813391	0	NA	NEGATIVE	NEGATIVE	NEGATIVE	NEGATIVE	yes
621051	macaque	Male	Forest Near Residence	Badau	Kacang Botor	Kacang Botor	3	1	Long -2,760788 Lat 107.813391	0	NA	NEGATIVE	NEGATIVE	NEGATIVE	NEGATIVE	yes
621064	macaque	Female	Palm Oil Plantation	Simpang Rusa	Kembiri	Kembiri	6	3	Long -3,065000 Lat 107.798333	0	NA	NEGATIVE	NEGATIVE	NEGATIVE	NEGATIVE	yes
621086	macaque	Male	Forest Near Residence	Badau	Kacang Botor	Kacang Botor	3	1	Long -2,760788 Lat 107.813391	0	NA	NEGATIVE	NEGATIVE	NEGATIVE	NEGATIVE	yes
621087	macaque	Male	Forest Near Residence	Badau	Kacang Botor	Kacang Botor	3	1	Long -2,760788 Lat 107.813391	0	NA	NEGATIVE	NEGATIVE	NEGATIVE	NEGATIVE	yes
621199	macaque	Male	Palm Oil Plantation	Simpang Rusa	Lassar	Batu Mana	15	8	Long -3,0171911 Lat 107.4561918	0	NA	NEGATIVE	NEGATIVE	NEGATIVE	NEGATIVE	yes
621814	macaque	Male	Forest Near Residence	Selat Nasik	Selat Nasik	Selat Nasik	11	4	Long -2,8469934 Lat 107.4055248	2933.22	Brugia malayi	POSITIVE	POSITIVE	NEGATIVE	NEGATIVE	yes
621815	macaque	Female	Palm Oil Plantation	Simpang Rusa	Kembiri	Kembiri	6	3	Long -3,065000 Lat 107.798333	16.666	Dirofilaria	POSITIVE	NEGATIVE	NEGATIVE	NEGATIVE	yes
621818	macaque	Female	Forest Near Residence	Selat Nasik	Petaling	Petaling	4	2	Long -2,8717823 Lat 107.4561918	0	NA	NEGATIVE	NEGATIVE	NEGATIVE	NEGATIVE	yes
621819	macaque	Male	Palm Oil Plantation	Simpang Rusa	Kembiri	Kembiri	6	3	Long -3,065000 Lat 107.798333	0	NA	NEGATIVE	NEGATIVE	NEGATIVE	NEGATIVE	yes
621943	macaque	Male	Palm Oil Plantation	Simpang Rusa	Lassar	Batu Mana	15	8	Long -3,0171911 Lat 107.4561918	0	NA	NEGATIVE	NEGATIVE	NEGATIVE	NEGATIVE	yes
621945	macaque	Male	Palm Oil Plantation	Simpang Rusa	Lassar	Batu Mana	15	8	Long -3,0172182 Lat 107.5735327	0	NA	NEGATIVE	NEGATIVE	NEGATIVE	NEGATIVE	yes
621948	macaque	Female	Forest Near Residence	Selat Nasik	Petaling	Petaling	4	2	Long -2,8717823 Lat 107.4561918	0	NA	POSITIVE	NEGATIVE	NEGATIVE	NEGATIVE	no
621951	macaque	Female	Forest Near Residence	Selat Nasik	Petaling	Petaling	4	2	Long -2,8717823 Lat 107.4561918	0	NA	POSITIVE	NEGATIVE	NEGATIVE	NEGATIVE	no
621953	macaque	Male	Forest Near Residence	Selat Nasik	Selat Nasik	Selat Nasik	11	4	Long -2,8419376 Lat 107.4069293	0	NA	NEGATIVE	NEGATIVE	NEGATIVE	NEGATIVE	yes
621954	macaque	Female	Palm Oil Plantation	Simpang Rusa	Lassar	Batu Mana	15	8	Long -3,0172182 Lat 107.5735327	0	NA	NEGATIVE	NEGATIVE	NEGATIVE	NEGATIVE	yes
621955	macaque	Female	Palm Oil Plantation	Simpang Rusa	Lassar	Batu Mana	15	8	Long -3,0171911 Lat 107.4561918	916.63	Brugia malayi	POSITIVE	POSITIVE	NEGATIVE	NEGATIVE	yes
621959	macaque	Male	Palm Oil Plantation	Simpang Rusa	Lassar	Batu Mana	15	8	Long -3,0171911 Lat 107.4561918	0	NA	NEGATIVE	NEGATIVE	NEGATIVE	NEGATIVE	yes
621960	macaque	Female	Palm Oil Plantation	Simpang Rusa	Kembiri	Kembiri	6	3	Long -3,065000 Lat 107.798333	134 and 17	Brugia malayi, Dirofilaria	POSITIVE	POSITIVE	NEGATIVE	NEGATIVE	yes
621961	macaque	Female	Palm Oil Plantation	Simpang Rusa	Kembiri	Kembiri	6	3	Long -3,065000 Lat 107.798333	0	NA	POSITIVE	NEGATIVE	NEGATIVE	NEGATIVE	no
621962	macaque	Male	Forest Near Residence	Badau	Kacang Botor	Kepayang	4	2	Long -2,770506 Lat 107.805057	0	NA	NEGATIVE	NEGATIVE	NEGATIVE	NEGATIVE	yes
621963	macaque	Female	Palm Oil Plantation	Simpang Rusa	Kembiri	Kembiri	6	3	Long -3,065000 Lat 107.798333	83.33	Dirofilaria	POSITIVE	NEGATIVE	NEGATIVE	NEGATIVE	yes
621964	macaque	Male	Palm Oil Plantation	Simpang Rusa	Lassar	Batu Mana	15	8	Long -3,0172182 Lat 107.5735327	0	NA	NEGATIVE	NEGATIVE	NEGATIVE	NEGATIVE	yes
621965	macaque	Male	Forest Near Residence	Selat Nasik	Petaling	Petaling	4	2	Long -2,8717823 Lat 107.4561918	50 and 17	Brugia malayi, Dirofilaria	POSITIVE	POSITIVE	NEGATIVE	NEGATIVE	yes
621966	macaque	Female	Forest Near Residence	Selat Nasik	Selat Nasik	Selat Nasik	11	4	Long -2,8469934 Lat 107.4055248	0	NA	NEGATIVE	NEGATIVE	NEGATIVE	NEGATIVE	yes
621967	macaque	Male	Forest Near Residence	Badau	Kacang Botor	Kepayang	4	2	Long -2,770506 Lat 107.805057	0	NA	NEGATIVE	NEGATIVE	NEGATIVE	NEGATIVE	yes
621968	macaque	Male	Palm Oil Plantation	Simpang Rusa	Lassar	Batu Mana	15	8	Long -3,0171911 Lat 107.4561918	0	NA	NEGATIVE	NEGATIVE	NEGATIVE	NEGATIVE	yes
621972	macaque	Female	Forest Near Residence	Selat Nasik	Selat Nasik	Selat Nasik	11	4	Long -2,8419376 Lat 107.4069293	0	NA	NEGATIVE	NEGATIVE	NEGATIVE	NEGATIVE	yes
621973	macaque	Male	Palm Oil Plantation	Simpang Rusa	Kembiri	Kembiri	6	3	Long -3,065000 Lat 107.798333	16.666	Dirofilaria	POSITIVE	NEGATIVE	NEGATIVE	NEGATIVE	yes
621976	macaque	Male	Palm Oil Plantation	Simpang Rusa	Kembiri	Kembiri	6	3	Long -3,065000 Lat 107.798333	16.666	Dirofilaria	NEGATIVE	NEGATIVE	NEGATIVE	NEGATIVE	no
621977	macaque	Male	Palm Oil Plantation	Simpang Rusa	Lassar	Batu Mana	15	8	Long -3,0171911 Lat 107.4561918	0	NA	NEGATIVE	NEGATIVE	NEGATIVE	NEGATIVE	yes
621978	macaque	Female	Palm Oil Plantation	Simpang Rusa	Kembiri	Kembiri	6	3	Long -3,065000 Lat 107.798333	333.32	Brugia malayi	POSITIVE	POSITIVE	NEGATIVE	NEGATIVE	yes
621979	macaque	Female	Palm Oil Plantation	Simpang Rusa	Lassar	Batu Mana	15	8	Long -3,0171911 Lat 107.4561918	0	NA	POSITIVE	NEGATIVE	NEGATIVE	NEGATIVE	no
622026	macaque	Male	Palm Oil Plantation	Simpang Rusa	Kembiri	Kembiri	6	3	Long -3,065000 Lat 107.798333	33.332	Dirofilaria	POSITIVE	NEGATIVE	NEGATIVE	NEGATIVE	yes
622027	macaque	Male	Palm Oil Plantation	Simpang Rusa	Kembiri	Kembiri	6	3	Long -3,065000 Lat 107.798333	16.666	Dirofilaria	POSITIVE	NEGATIVE	NEGATIVE	NEGATIVE	yes
622097	macaque	Male	Palm Oil Plantation	Simpang Rusa	Kembiri	Kembiri	6	3	Long -3,065000 Lat 107.798333	0	NA	NEGATIVE	NEGATIVE	NEGATIVE	NEGATIVE	yes
622114	macaque	Male	Palm Oil Plantation	Simpang Rusa	Kembiri	Kembiri	1	1	Long -3,085833 Lat 107.787222	49.998	Dirofilaria	POSITIVE	NEGATIVE	NEGATIVE	NEGATIVE	yes
622235	macaque	Male	Forest Near Residence	Selat Nasik	Petaling	Petaling	4	2	Long -2,8717823 Lat 107.4561918	83.33	Dirofilaria	POSITIVE	NEGATIVE	NEGATIVE	NEGATIVE	yes
622236	macaque	Male	Palm Oil Plantation	Simpang Rusa	Kembiri	Kembiri	6	3	Long -3,065000 Lat 107.798333	33.332	Dirofilaria	POSITIVE	NEGATIVE	NEGATIVE	NEGATIVE	yes
622484	macaque	Male	Palm Oil Plantation	Simpang Rusa	Kembiri	Kembiri	6	3	Long -3,065000 Lat 107.798333	0	NA	NEGATIVE	NEGATIVE	NEGATIVE	NEGATIVE	yes
622486	macaque	Male	Palm Oil Plantation	Simpang Rusa	Kembiri	Kembiri	6	3	Long -3,065000 Lat 107.798333	16.666	Dirofilaria	POSITIVE	NEGATIVE	NEGATIVE	NEGATIVE	yes
622493	macaque	Female	Palm Oil Plantation	Simpang Rusa	Kembiri	Kembiri	6	3	Long -3,065000 Lat 107.798333	0	NA	NEGATIVE	NEGATIVE	NEGATIVE	NEGATIVE	yes
622695	macaque	Female	Forest Near Residence	Badau	Kacang Botor	Kacang Botor	3	1	Long -2,760788 Lat 107.813391	0	NA	NEGATIVE	NEGATIVE	NEGATIVE	NEGATIVE	yes
622697	macaque	Female	Forest Near Residence	Selat Nasik	Selat Nasik	Selat Nasik	11	4	Long -2,8469934 Lat 107.4055248	33.332	Dirofilaria	NEGATIVE	NEGATIVE	NEGATIVE	NEGATIVE	no
623140	macaque	Female	Palm Oil Plantation	Simpang Rusa	Kembiri	Kembiri	1	1	Long -3,085833 Lat 107.787222	0	NA	NEGATIVE	NEGATIVE	NEGATIVE	NEGATIVE	yes
623143	macaque	Female	Palm Oil Plantation	Simpang Rusa	Kembiri	Kembiri	6	3	Long -3,065000 Lat 107.798333	3116.54	Brugia malayi	POSITIVE	POSITIVE	NEGATIVE	NEGATIVE	yes
623210	macaque	Male	Palm Oil Plantation	Simpang Rusa	Kembiri	Kembiri	6	3	Long -3,065000 Lat 107.798333	549.978	Brugia malayi	POSITIVE	POSITIVE	NEGATIVE	NEGATIVE	yes
623212	macaque	Male	Palm Oil Plantation	Simpang Rusa	Kembiri	Kembiri	6	3	Long -3,065000 Lat 107.798333	16.666	Dirofilaria	POSITIVE	NEGATIVE	NEGATIVE	NEGATIVE	yes
623214	macaque	Female	Forest Near Residence	Selat Nasik	Selat Nasik	Selat Nasik	11	4	Long -2,8419376 Lat 107.4069293	0	NA	NEGATIVE	NEGATIVE	NEGATIVE	NEGATIVE	yes
623217	macaque	Female	Palm Oil Plantation	Simpang Rusa	Kembiri	Kembiri	1	1	Long -3,085833 Lat 107.787222	33.332	Dirofilaria	NEGATIVE	NEGATIVE	NEGATIVE	NEGATIVE	no
623220	macaque	Male	Palm Oil Plantation	Simpang Rusa	Kembiri	Kembiri	6	3	Long -3,065000 Lat 107.798333	1434 and 67	Brugia malayi, Dirofilaria	POSITIVE	POSITIVE	NEGATIVE	NEGATIVE	yes
623339	macaque	Male	Forest Near Residence	Selat Nasik	Selat Nasik	Selat Nasik	11	4	Long -2,8469934 Lat 107.4055248	617 and 484	Brugia malayi, Dirofilaria	POSITIVE	POSITIVE	NEGATIVE	NEGATIVE	yes
623564	macaque	Female	Palm Oil Plantation	Simpang Rusa	Kembiri	Kembiri	6	3	Long -3,065000 Lat 107.798333	0	NA	NEGATIVE	NEGATIVE	NEGATIVE	NEGATIVE	yes
623565	macaque	Male	Palm Oil Plantation	Simpang Rusa	Kembiri	Kembiri	6	3	Long -3,065000 Lat 107.798333	0	NA	NEGATIVE	NEGATIVE	NEGATIVE	NEGATIVE	yes
623566	macaque	Male	Palm Oil Plantation	Simpang Rusa	Kembiri	Kembiri	6	3	Long -3,065000 Lat 107.798333	99.996	Dirofilaria	POSITIVE	NEGATIVE	NEGATIVE	NEGATIVE	yes
623567	macaque	Female	Palm Oil Plantation	Simpang Rusa	Kembiri	Kembiri	6	3	Long -3,065000 Lat 107.798333	16.666	Dirofilaria	POSITIVE	NEGATIVE	NEGATIVE	NEGATIVE	yes
623568	macaque	Female	Palm Oil Plantation	Simpang Rusa	Kembiri	Kembiri	6	3	Long -3,065000 Lat 107.798333	0	NA	NEGATIVE	NEGATIVE	NEGATIVE	NEGATIVE	yes
623833	macaque	Female	Forest Near Residence	Selat Nasik	Selat Nasik	Selat Nasik	11	4	Long -2,8469934 Lat 107.4055248	16.666	Dirofilaria	POSITIVE	NEGATIVE	NEGATIVE	NEGATIVE	yes
623868	macaque	Female	Palm Oil Plantation	Simpang Rusa	Kembiri	Kembiri	1	1	Long -3,085833 Lat 107.787222	0	NA	NEGATIVE	NEGATIVE	NEGATIVE	NEGATIVE	yes
623871	macaque	Male	Palm Oil Plantation	Simpang Rusa	Kembiri	Kembiri	1	1	Long -3,085833 Lat 107.787222	0	NA	NEGATIVE	NEGATIVE	NEGATIVE	NEGATIVE	yes
623872	macaque	Male	Palm Oil Plantation	Simpang Rusa	Kembiri	Kembiri	6	3	Long -3,065000 Lat 107.798333	33.332	Dirofilaria	POSITIVE	NEGATIVE	NEGATIVE	NEGATIVE	yes
620289	macaque	Male	Forest Near Residence	Selat Nasik	Selat Nasik	Selat Nasik	11	4	Long -2,8469934 Lat 107.4055248	2216.58	Brugia malayi	POSITIVE	POSITIVE	NEGATIVE	NEGATIVE	yes
620467	macaque	Male	Forest Near Residence	Selat Nasik	Selat Nasik	Selat Nasik	11	4	Long -2,8469934 Lat 107.4055248	0	NA	NEGATIVE	NEGATIVE	NEGATIVE	NEGATIVE	yes
620503	macaque	Male	Forest Near Residence	Selat Nasik	Selat Nasik	Selat Nasik	11	4	Long -2,840062 Lat 107,409757	0	NA	NEGATIVE	NEGATIVE	NEGATIVE	NEGATIVE	yes
620504	macaque	Male	Forest Near Residence	Selat Nasik	Selat Nasik	Selat Nasik	11	4	Long -2,8419376 Lat 107.4069293	49.998	Dirofilaria	POSITIVE	NEGATIVE	NEGATIVE	NEGATIVE	yes
620505	macaque	Female	Forest Near Residence	Selat Nasik	Selat Nasik	Selat Nasik	11	4	Long -2,8469934 Lat 107.4055248	0	NA	NEGATIVE	NEGATIVE	NEGATIVE	NEGATIVE	yes
620959B	macaque	Female	Palm Oil Plantation	Simpang Rusa	Lassar	Batumana	15	8	Long -3,0171911 Lat 107.4561918	33.332	Brugia malayi	POSITIVE	POSITIVE	NEGATIVE	NEGATIVE	yes
620989	macaque	Male	Palm Oil Plantation	Simpang Rusa	Lassar	Batumana	15	8	Long -3,0171911 Lat 107.4561918	0	NA	NEGATIVE	NEGATIVE	NEGATIVE	NEGATIVE	yes
620998	macaque	Female	Palm Oil Plantation	Simpang Rusa	Lassar	Batumana	15	8	Long -3,0171911 Lat 107.4561918	0	NA	NEGATIVE	NEGATIVE	NEGATIVE	NEGATIVE	yes
620999	macaque	Male	Palm Oil Plantation	Simpang Rusa	Lassar	Batumana	15	8	Long -3,0171911 Lat 107.4561918	0	NA	NEGATIVE	NEGATIVE	NEGATIVE	NEGATIVE	yes
621012	macaque	Female	Forest Near Tourist Attraction	Badau	Kacang Botor	Gurak Beraye	0	0	Long -2,780683 Lat 107,858113	0	NA	NEGATIVE	NEGATIVE	NEGATIVE	NEGATIVE	yes
621588	macaque	Female	Palm Oil Plantation	Simpang Rusa	Lassar	Batumana	15	8	Long -3,0171911 Lat 107.4561918	0	NA	NEGATIVE	NEGATIVE	NEGATIVE	NEGATIVE	yes
621589	macaque	Female	Forest Near Residence	Selat Nasik	Selat Nasik	Selat Nasik	11	4	Long -2,8469934 Lat 107.4055248	0	NA	NEGATIVE	NEGATIVE	NEGATIVE	NEGATIVE	yes
621591	macaque	Male	Palm Oil Plantation	Simpang Rusa	Lassar	Batumana	15	8	Long -3,0171911 Lat 107.4561918	0	NA	NEGATIVE	NEGATIVE	NEGATIVE	NEGATIVE	yes
621592	macaque	Male	Palm Oil Plantation	Simpang Rusa	Lassar	Batumana	15	8	Long -3,0171911 Lat 107.4561918	0	NA	POSITIVE	POSITIVE	NEGATIVE	NEGATIVE	no
621593	macaque	Female	Forest Near Tourist Attraction	Badau	Kacang Botor	Gurak Beraye	0	0	Long -2,780683 Lat 107,858113	0	NA	NEGATIVE	NEGATIVE	NEGATIVE	NEGATIVE	yes
621595	macaque	Male	Palm Oil Plantation	Simpang Rusa	Lassar	Batumana	15	8	Long -3,0171911 Lat 107.4561918	0	NA	NEGATIVE	NEGATIVE	NEGATIVE	NEGATIVE	yes
621596	macaque	Male	Forest Near Residence	Selat Nasik	Selat Nasik	Selat Nasik	11	4	Long -2,840062 Lat 107,409757	17149.3	Brugia malayi/kalimantan	POSITIVE	NEGATIVE	NEGATIVE	NEGATIVE	no
621598	macaque	Male	Forest Near Tourist Attraction	Badau	Kacang Botor	Gurak Beraye	0	0	Long -2,780683 Lat 107,858113	0	NA	NEGATIVE	NEGATIVE	NEGATIVE	NEGATIVE	yes
621599	macaque	Female	Forest Near Residence	Selat Nasik	Selat Nasik	Selat Nasik	11	4	Long -2,8401786 Lat 107.4105775	0	NA	NEGATIVE	NEGATIVE	NEGATIVE	NEGATIVE	yes
621600	macaque	Female	Forest Near Tourist Attraction	Badau	Kacang Botor	Gurak Beraye	0	0	Long -2,780683 Lat 107,858113	0	NA	NEGATIVE	NEGATIVE	NEGATIVE	NEGATIVE	yes
621601	macaque	Female	Palm Oil Plantation	Simpang Rusa	Lassar	Batumana	15	8	Long -3,0171911 Lat 107.4561918	599.976	Brugia malayi	POSITIVE	POSITIVE	NEGATIVE	NEGATIVE	yes
621602	macaque	Male	Palm Oil Plantation	Simpang Rusa	Lassar	Batumana	15	8	Long -3,0171911 Lat 107.4561918	0	NA	NEGATIVE	NEGATIVE	NEGATIVE	NEGATIVE	yes
621603	macaque	Female	Forest Near Tourist Attraction	Badau	Kacang Botor	Gurak Beraye	0	0	Long -2,780683 Lat 107,858113	0	NA	NEGATIVE	NEGATIVE	NEGATIVE	NEGATIVE	yes
621604	macaque	Male	Forest Near Tourist Attraction	Badau	Kacang Botor	Gurak Beraye	0	0	Long -2,780683 Lat 107,858113	0	NA	NEGATIVE	NEGATIVE	NEGATIVE	NEGATIVE	yes
621605	macaque	Male	Palm Oil Plantation	Simpang Rusa	Lassar	Batumana	15	8	Long -3,0171911 Lat 107.4561918	0	NA	NEGATIVE	NEGATIVE	NEGATIVE	NEGATIVE	yes
621801	macaque	Male	Forest Near Tourist Attraction	Badau	Kacang Botor	Gurak Beraye	0	0	Long -2,780683 Lat 107,858113	0	NA	NEGATIVE	NEGATIVE	NEGATIVE	NEGATIVE	yes
621818	macaque	Female	Forest Near Tourist Attraction	Badau	Kacang Botor	Gurak Beraye	0	0	Long -2,780683 Lat 107,858113	0	NA	NEGATIVE	NEGATIVE	NEGATIVE	NEGATIVE	yes
621844	macaque	Male	Forest Near Residence	Selat Nasik	Selat Nasik	Selat Nasik	11	4	Long -2,856690 Lat 107,395947	0	NA	NEGATIVE	NEGATIVE	NEGATIVE	NEGATIVE	yes
621855	macaque	Male	Forest Near Residence	Selat Nasik	Selat Nasik	Selat Nasik	11	4	Long -2,8469934 Lat 107.4055248	0	NA	NEGATIVE	NEGATIVE	NEGATIVE	NEGATIVE	yes
621940	macaque	Male	Palm Oil Plantation	Simpang Rusa	Lassar	Batumana	15	8	Long -3,0171911 Lat 107.4561918	634 and 50	Brugia malayi, Dirofilaria	POSITIVE	POSITIVE	NEGATIVE	NEGATIVE	yes
621941	macaque	Female	Forest Near Residence	Selat Nasik	Selat Nasik	Selat Nasik	11	4	Long -2,856690 Lat 107,395947	16.666	Dirofilaria	POSITIVE	NEGATIVE	NEGATIVE	NEGATIVE	yes
621942	macaque	Female	Forest Near Tourist Attraction	Badau	Kacang Botor	Gurak Beraye	0	0	Long -2,780683 Lat 107,858113	0	NA	NEGATIVE	NEGATIVE	NEGATIVE	NEGATIVE	yes
621946	macaque	Male	Palm Oil Plantation	Simpang Rusa	Lassar	Batumana	15	8	Long -3,0171911 Lat 107.4561918	0	NA	NEGATIVE	NEGATIVE	NEGATIVE	NEGATIVE	yes
621947	macaque	Male	Palm Oil Plantation	Simpang Rusa	Lassar	Batumana	15	8	Long -3,0171911 Lat 107.4561918	0	NA	NEGATIVE	NEGATIVE	NEGATIVE	NEGATIVE	yes
621949	macaque	Male	Forest Near Tourist Attraction	Badau	Kacang Botor	Gurak Beraye	0	0	Long -2,780683 Lat 107,858113	0	NA	NEGATIVE	NEGATIVE	NEGATIVE	NEGATIVE	yes
621950	macaque	Female	Forest Near Tourist Attraction	Badau	Kacang Botor	Gurak Beraye	0	0	Long -2,780683 Lat 107,858113	0	NA	NEGATIVE	NEGATIVE	NEGATIVE	NEGATIVE	yes
621952	macaque	Female	Forest Near Tourist Attraction	Badau	Kacang Botor	Gurak Beraye	0	0	Long -2,780683 Lat 107,858113	0	NA	NEGATIVE	NEGATIVE	NEGATIVE	NEGATIVE	yes
621953	macaque	Male	Forest Near Tourist Attraction	Badau	Kacang Botor	Gurak Beraye	0	0	Long -2,780683 Lat 107,858113	0	NA	NEGATIVE	NEGATIVE	NEGATIVE	NEGATIVE	yes
621956	macaque	Male	Forest Near Tourist Attraction	Badau	Kacang Botor	Gurak Beraye	0	0	Long -2,780683 Lat 107,858113	0	NA	NEGATIVE	NEGATIVE	NEGATIVE	NEGATIVE	yes
621957	macaque	Male	Forest Near Tourist Attraction	Badau	Kacang Botor	Gurak Beraye	0	0	Long -2,780683 Lat 107,858113	0	NA	NEGATIVE	NEGATIVE	NEGATIVE	NEGATIVE	yes
621958	macaque	Male	Forest Near Tourist Attraction	Badau	Kacang Botor	Gurak Beraye	0	0	Long -2,780683 Lat 107,858113	0	NA	NEGATIVE	NEGATIVE	NEGATIVE	NEGATIVE	yes
621969	macaque	Female	Palm Oil Plantation	Simpang Rusa	Lassar	Batumana	15	8	Long -3,0171911 Lat 107.4561918	0	NA	NEGATIVE	NEGATIVE	NEGATIVE	NEGATIVE	yes
621970	macaque	Male	Forest Near Tourist Attraction	Badau	Kacang Botor	Gurak Beraye	0	0	Long -2,780683 Lat 107,858113	0	NA	NEGATIVE	NEGATIVE	NEGATIVE	NEGATIVE	yes
621971	macaque	Male	Forest Near Tourist Attraction	Badau	Kacang Botor	Gurak Beraye	0	0	Long -2,780683 Lat 107,858113	0	NA	NEGATIVE	NEGATIVE	NEGATIVE	NEGATIVE	yes
621974	macaque	Male	Forest Near Tourist Attraction	Badau	Kacang Botor	Gurak Beraye	0	0	Long -2,780683 Lat 107,858113	0	NA	NEGATIVE	NEGATIVE	NEGATIVE	NEGATIVE	yes
621975	macaque	Female	Forest Near Residence	Selat Nasik	Selat Nasik	Selat Nasik	11	4	Long -2,856690 Lat 107,395947	117 and 17	Brugia malayi, Dirofilaria	POSITIVE	POSITIVE	NEGATIVE	NEGATIVE	yes
622098	macaque	Female	Forest Near Tourist Attraction	Badau	Kacang Botor	Gurak Beraye	0	0	Long -2,780683 Lat 107,858113	0	NA	NEGATIVE	NEGATIVE	NEGATIVE	NEGATIVE	yes
622648	macaque	Male	Forest Near Residence	Selat Nasik	Selat Nasik	Selat Nasik	11	4	Long -2,856690 Lat 107,395947	33.332	Brugia malayi	POSITIVE	POSITIVE	NEGATIVE	NEGATIVE	yes
622649	macaque	Female	Forest Near Residence	Selat Nasik	Selat Nasik	Selat Nasik	11	4	Long -2,8469934 Lat 107.4055248	0	NA	NEGATIVE	NEGATIVE	NEGATIVE	NEGATIVE	yes
623144	macaque	Female	Forest Near Tourist Attraction	Badau	Kacang Botor	Gurak Beraye	0	0	Long -2,780683 Lat 107,858113	0	NA	NEGATIVE	NEGATIVE	NEGATIVE	NEGATIVE	yes
623145	macaque	Female	Forest Near Tourist Attraction	Badau	Kacang Botor	Gurak Beraye	0	0	Long -2,780683 Lat 107,858113	0	NA	NEGATIVE	NEGATIVE	NEGATIVE	NEGATIVE	yes
623224	macaque	Female	Forest Near Tourist Attraction	Badau	Kacang Botor	Gurak Beraye	0	0	Long -2,780683 Lat 107,858113	0	NA	NEGATIVE	NEGATIVE	NEGATIVE	NEGATIVE	yes
623309	macaque	Male	Forest Near Residence	Selat Nasik	Selat Nasik	Selat Nasik	11	4	Long -2,8469934 Lat 107.4055248	0	NA	NEGATIVE	NEGATIVE	NEGATIVE	NEGATIVE	yes
623310	macaque	Male	Forest Near Tourist Attraction	Badau	Kacang Botor	Gurak Beraye	0	0	Long -2,780683 Lat 107,858113	0	NA	NEGATIVE	NEGATIVE	NEGATIVE	NEGATIVE	yes
623311	macaque	Female	Forest Near Tourist Attraction	Badau	Kacang Botor	Gurak Beraye	0	0	Long -2,780683 Lat 107,858113	0	NA	NEGATIVE	NEGATIVE	NEGATIVE	NEGATIVE	yes
623312	macaque	Female	Forest Near Tourist Attraction	Badau	Kacang Botor	Gurak Beraye	0	0	Long -2,780683 Lat 107,858113	0	NA	NEGATIVE	NEGATIVE	NEGATIVE	NEGATIVE	yes
623313	macaque	Male	Palm Oil Plantation	Simpang Rusa	Lassar	Batumana	15	8	Long -3,0171911 Lat 107.4561918	0	NA	NEGATIVE	NEGATIVE	NEGATIVE	NEGATIVE	yes
623314	macaque	Female	Forest Near Tourist Attraction	Badau	Kacang Botor	Gurak Beraye	0	0	Long -2,780683 Lat 107,858113	0	NA	NEGATIVE	NEGATIVE	NEGATIVE	NEGATIVE	yes
623315	macaque	Female	Forest Near Tourist Attraction	Badau	Kacang Botor	Gurak Beraye	0	0	Long -2,780683 Lat 107,858113	0	NA	NEGATIVE	NEGATIVE	NEGATIVE	NEGATIVE	yes
623316	macaque	Male	Palm Oil Plantation	Simpang Rusa	Lassar	Batumana	15	8	Long -3,0171911 Lat 107.4561918	0	NA	NEGATIVE	NEGATIVE	NEGATIVE	NEGATIVE	yes
623317	macaque	Male	Palm Oil Plantation	Simpang Rusa	Lassar	Batumana	15	8	Long -3,0171911 Lat 107.4561918	33.332	Dirofilaria	POSITIVE	NEGATIVE	NEGATIVE	NEGATIVE	yes
623319	macaque	Female	Palm Oil Plantation	Simpang Rusa	Lassar	Batumana	15	8	Long -3,0171911 Lat 107.4561918	0	NA	NEGATIVE	NEGATIVE	NEGATIVE	NEGATIVE	yes
623320	macaque	Female	Forest Near Residence	Selat Nasik	Selat Nasik	Selat Nasik	11	4	Long -2,840062 Lat 107,409757	0	NA	POSITIVE	POSITIVE	NEGATIVE	NEGATIVE	no
623321	macaque	Male	Palm Oil Plantation	Simpang Rusa	Lassar	Batumana	15	8	Long -3,0171911 Lat 107.4561918	66.664	Brugia malayi	NEGATIVE	NEGATIVE	NEGATIVE	NEGATIVE	no
623322	macaque	Female	Forest Near Tourist Attraction	Badau	Kacang Botor	Gurak Beraye	0	0	Long -2,780683 Lat 107,858113	0	NA	NEGATIVE	NEGATIVE	NEGATIVE	NEGATIVE	yes
623323	macaque	Male	Forest Near Tourist Attraction	Badau	Kacang Botor	Gurak Beraye	0	0	Long -2,780683 Lat 107,858113	0	NA	NEGATIVE	NEGATIVE	NEGATIVE	NEGATIVE	yes
623324	macaque	Male	Palm Oil Plantation	Simpang Rusa	Lassar	Batumana	15	8	Long -3,0171911 Lat 107.4561918	0	NA	NEGATIVE	NEGATIVE	NEGATIVE	NEGATIVE	yes
623325	macaque	Female	Palm Oil Plantation	Simpang Rusa	Lassar	Batumana	15	8	Long -3,0171911 Lat 107.4561918	0	NA	NEGATIVE	NEGATIVE	NEGATIVE	NEGATIVE	yes
623327	macaque	Male	Forest Near Residence	Selat Nasik	Selat Nasik	Selat Nasik	11	4	Long -2,856690 Lat 107,395947	0	NA	POSITIVE	NEGATIVE	NEGATIVE	NEGATIVE	no
623329	macaque	Male	Forest Near Tourist Attraction	Badau	Kacang Botor	Gurak Beraye	0	0	Long -2,780683 Lat 107,858113	0	NA	NEGATIVE	NEGATIVE	NEGATIVE	NEGATIVE	yes
623337	macaque	Female	Palm Oil Plantation	Simpang Rusa	Lassar	Batumana	15	8	Long -3,0171911 Lat 107.4561918	0	NA	NEGATIVE	NEGATIVE	NEGATIVE	NEGATIVE	yes
623338	macaque	Female	Palm Oil Plantation	Simpang Rusa	Lassar	Batumana	15	8	Long -3,0171911 Lat 107.4561918	0	NA	NEGATIVE	NEGATIVE	NEGATIVE	NEGATIVE	yes
623340	macaque	Male	Palm Oil Plantation	Simpang Rusa	Lassar	Batumana	15	8	Long -3,0171911 Lat 107.4561918	0	NA	NEGATIVE	NEGATIVE	NEGATIVE	NEGATIVE	yes
623341	macaque	Male	Palm Oil Plantation	Simpang Rusa	Lassar	Batumana	15	8	Long -3,0171911 Lat 107.4561918	0	NA	NEGATIVE	NEGATIVE	NEGATIVE	NEGATIVE	yes
623342	macaque	Male	Palm Oil Plantation	Simpang Rusa	Lassar	Batumana	15	8	Long -3,0171911 Lat 107.4561918	0	NA	NEGATIVE	NEGATIVE	NEGATIVE	NEGATIVE	yes
623343	macaque	Female	Palm Oil Plantation	Simpang Rusa	Lassar	Batumana	15	8	Long -3,0171911 Lat 107.4561918	0	NA	NEGATIVE	NEGATIVE	NEGATIVE	NEGATIVE	yes
623344	macaque	Male	Palm Oil Plantation	Simpang Rusa	Lassar	Batumana	15	8	Long -3,0171911 Lat 107.4561918	0	NA	NEGATIVE	NEGATIVE	NEGATIVE	NEGATIVE	yes
623345	macaque	Female	Forest Near Residence	Selat Nasik	Selat Nasik	Selat Nasik	11	4	Long -2,8469934 Lat 107.4055248	299.988	Brugia malayi	POSITIVE	POSITIVE	NEGATIVE	NEGATIVE	yes
623346	macaque	Male	Palm Oil Plantation	Simpang Rusa	Lassar	Batumana	15	8	Long -3,0171911 Lat 107.4561918	0	NA	NEGATIVE	NEGATIVE	NEGATIVE	NEGATIVE	yes
623348	macaque	Female	Forest Near Residence	Selat Nasik	Selat Nasik	Selat Nasik	11	4	Long -2,8469934 Lat 107.4055248	0	NA	NEGATIVE	NEGATIVE	NEGATIVE	NEGATIVE	yes
623349	macaque	Female	Forest Near Residence	Selat Nasik	Selat Nasik	Selat Nasik	11	4	Long -2,8469934 Lat 107.4055248	0	NA	NEGATIVE	NEGATIVE	NEGATIVE	NEGATIVE	yes
623545	macaque	Male	Forest Near Residence	Selat Nasik	Selat Nasik	Selat Nasik	11	4	Long -2,8469934 Lat 107.4055248	66.664	Dirofilaria	POSITIVE	NEGATIVE	NEGATIVE	NEGATIVE	yes
623547	macaque	Male	Forest Near Residence	Selat Nasik	Selat Nasik	Selat Nasik	11	4	Long -2,856690 Lat 107,395947	0	NA	NEGATIVE	NEGATIVE	NEGATIVE	NEGATIVE	yes
623548	macaque	Female	Forest Near Residence	Selat Nasik	Selat Nasik	Selat Nasik	8	3	Long -2,838322 Lat 107,413962	0	NA	NEGATIVE	NEGATIVE	NEGATIVE	NEGATIVE	yes
623563	macaque	Male	Forest Near Tourist Attraction	Badau	Kacang Botor	Gurak Beraye	0	0	Long -2,780683 Lat 107,858113	33.332	Dirofilaria	NEGATIVE	NEGATIVE	NEGATIVE	NEGATIVE	no
