# Supplementary material for: Brugia malayi and other filarial parasite species in animals in areas endemic for lymphatic filariasis in Belitung District, Indonesia
Source: PLoS Negl Trop Dis. 2025 Oct 7;19(10):e0013593. doi: 10.1371/journal.pntd.0013593 (PMC12503295; doi:10.1371/journal.pntd.0013593)
Supplement: S2 Table — (XLSX) [file pntd.0013593.s002.xlsx]

## Sheet: S2 Table
S2 Table. Total number of collected and infected animals with Brugia malayi, prevalence based on morphology and real-time PCR and Mf density within different villages
village	Total						cat						dog						macaque
	Total number of animals	Morphology results			real-time PCR results		Total number of animals	Morphology results			real-time PCR results		Total number of animals	Morphology results			real-time PCR results		Total number of animals	Morphology results			real-time PCR results
		Total number of infected animals	Prevalence	Mf density Mf/mL geometric mean	Total number of infected animals	Prevalence		Total number of infected animals	Prevalence	Mf density Mf/mL geometric mean	Total number of infected animals	Prevalence		Total number of infected animals	Prevalence	Mf density Mf/mL geometric mean	Total number of infected animals	Prevalence		Total number of infected animals	Prevalence	Mf density Mf/mL geometric mean	Total number of infected animals	Prevalence
Petaling	67	5	0.0746269	172	11	0.164179	54	2	0.037037	439	8	0.148148	7	1	0.0149254	233	1	0.0149254	6	2	0.333333	58	2	0.333333
Kanag Butor	40	0	0	0	0	0	0	0	0	0	0	0	0	0	0	0	0	0	40	0	0	0	0	0
Kembiri	94	7	0.0744681	252	7	0.0744681	50	0	0	0	0	0	4	0	0	0	0	0	40	7	0.175	252	7	0.175
Lassar	188	7	0.037234	230	9	0.0478723	133	1	0.0075188	100	3	0.0225564	12	0	0	0	0	0	43	6	0.139535	264	6	0.139535
Selat Nasik	84	10	0.119048	270	8	0.0952381	33	1	0.030303	183	1	0.030303	17	2	0.0238095	100	0	0	34	7	0.205882	409	7	0.205882
Sulat Gual	22	0	0	0	0	0	21	0	0	0	0	0	1	0	0	0	0	0	0	0	0	0	0	0
Total	495	29	0.0585859	236	35	0.0707071	291	4	0.0137457	244	12	0.0412371	41	3	0.0731707	133	1	0.0243902	163	22	0.134969	255	22	0.134969
