# Supplementary material for: Brugia malayi and other filarial parasite species in animals in areas endemic for lymphatic filariasis in Belitung District, Indonesia
Source: PLoS Negl Trop Dis. 2025 Oct 7;19(10):e0013593. doi: 10.1371/journal.pntd.0013593 (PMC12503295; doi:10.1371/journal.pntd.0013593)
Supplement: S3 Table — (XLSX) [file pntd.0013593.s003.xlsx]

## Sheet: S3 Table
S3 Table: Disagreement between morphology (Mo) and quantitative PCR (qPCR) per indivdual host species
host	number of animals	Mo+/ qPCR-(pan-fil)	Mo-/ qPCR+(pan-fil)	Mo+/ qPCR-(Bm)	Mo-/ qPCR+(Bm)	Mo+/ qPCR-(Bp)	Mo+/ qPCR-(Di)	Mo-/ qPCR+(Di)
cat	11	0	7	1	9	2	0	0
dog	11	0	7	2	0	0	0	3
macaque	16	6	9	2	2	0	0	0
S	38	6	23	5	11	2	0	3
