# Supplementary material for: Brugia malayi and other filarial parasite species in animals in areas endemic for lymphatic filariasis in Belitung District, Indonesia
Source: PLoS Negl Trop Dis. 2025 Oct 7;19(10):e0013593. doi: 10.1371/journal.pntd.0013593 (PMC12503295; doi:10.1371/journal.pntd.0013593)
Supplement: S4 Table — (XLSX) [file pntd.0013593.s004.xlsx]

## Sheet: S4 Table
S4 Table: Real-time qPCR primers/probes and reaction conditions
Target species	Target region	Forward 5’-//-3’	Reverse 5’-//-3’	Probe	Reference
Pan-filaria	28S	TTGTTTGAGATTGCAGCCCA	GTTTCCATCTCAGCGGTTTC	5’-/56-FAM/CAAGTACCG/ZEN/TGAGGGAAAGT/3IABkFQ/-3’	(1)
B. malayi	HhaI	GCAATATACGACCAGCAC	ACATTAGACAAGGAAATTGGTT	5’-/56-FAM/TTTTTAGTA/ZEN/GTTTTGGC/3IABkFQ/-3’	(2, 3)
B. pahangi	12S	TTTAAACCGAAAAAATATTGACTGAC	AAAAACTAAACAATCATACATGTGCC	5’-/56-FAM/AGAGCCCTC/ZEN/TTTTTTGGTGAGTCTT/3IABkFQ/-3’	(4) New designed probe in this study
D. immitis	COI	TAGAGGGTCAGCCTGAGTTATC	AGTAGAACGTATATTCTGAACAGTAACC	5’-/56-FAM/AGAACCAAT/ZEN/ACCAACAGTATGAAGACC/3IABkFQ/-3’	(5)
Reactions were carried out in a QuantStudio 6 FLEX (Applied Biosystems) Thermocycler with a 10 µl total reaction volume, containing 1 µl DNA, 5 µl TaqMan Fast Mastermix (Thermo Fisher), and 1 µl primer/probe mix (Integrated DNA Technologies, Inc. (IDT)).
The cycling conditions were as follows: a pre-read stage at 60 °C for 30 sec, a hold stage at 95 °C for 20 sec followed by 40 cycles of 95 °C for 1 sec and 60 °C for 20 sec, and a post-read stage at 60 °C for 30 sec.
References:
1. Laidoudi, Y., et al., Detection of Canine Vector-Borne Filariasis and Their Wolbachia Endosymbionts in French Guiana. Microorganisms. 2020. 8(5): p. 770.
2. Rao, R.U., et al., Detection of Brugia Parasite DNA in Human Blood by Real-Time PCR. Journal of Clinical Microbiology, 2006. 44(11): p. 3887-3893.
3. Choi, Y.-J., et al., Distinguishing recrudescence from reinfection in lymphatic filariasis. EBioMedicine, 2024. 105.
4. Wongkamchai, S., et al., Rapid detection and identification of Brugia malayi, B. pahangi, and Dirofilaria immitis by high-resolution melting assay. Vector Borne Zoonotic Dis, 2013. 13(1): p. 31-6.
5. Panetta, J.L., et al., Multiple diagnostic tests demonstrate an increased risk of canine heartworm disease in northern Queensland, Australia. Parasites & Vectors, 2021. 14(1): p. 393.
